# Supplementary material for: Identification of the volatile profiles of 22 traditional and newly bred maize varieties and their porridges by PTR‐QiTOF‐MS and HS‐SPME GC–MS
Source: J Sci Food Agric. 2020 Sep 21;101(4):1618–28. doi: 10.1002/jsfa.10781 (PMC7891407; doi:10.1002/jsfa.10781)
Supplement: Supplementary file 2 — Table S2. Supporting Information [file JSFA-101-1618-s002.xlsx]

## Sheet: Maize flour p Values
PTRMS DATA: MAIZE FLOUR P-VALUE SUMMARY
Mass peaks (Variable\Test)	Kruskal-Wallis	Note: Mass peaks with p values < 5 highligted in red
Mz_16.007	0.980552	Total mass peaks with p values < or = 0.05	66
Mz_16.026	0.263668
Mz_17.025	0.751862
Mz_25.006	0.277502
Mz_26.015	0.279568
Mz_27.022	0.213984
Mz_30.995	0.641177
Mz_31.018	0.131507
Mz_33.033	0.294965
Mz_35.038	0.319483
Mz_36.044	0.814911
Mz_38.034	0.913714
Mz_40.026	0.577815
Mz_41.039	0.0846264
Mz_42.034	0.332556
Mz_43.017	0.562852
Mz_43.035	0.830453
Mz_43.054	0.185694
Mz_44.022	0.511797
Mz_44.057	0.163673
Mz_45.033	0.2363		Examples pairwise comparism for few mass peaks
Mz_46.035	0.310475		Mz_53.002
Mz_47.012	0.684814		Multiple pairwise comparisons using Dunn's procedure / Two-tailed test:
Mz_47.049	0.29449
Mz_48.004	0.224622		Sample	Frequency	Sum of ranks	Mean of ranks	Groups
Mz_48.052	0.30856		White	7	43	6.14286	A
Mz_49.011	0.679341		Yellow	3	32	10.6667	A	B
Mz_50	0.0755731		Protein	6	83	13.8333	A	B
Mz_50.011	0.506094		ProVitA	6	95	15.8333		B
Mz_51.044	0.649521		Significant differences:
Mz_52.047	0.662158			ProVitA	Protein	White	Yellow
Mz_53.002	0.0409274		ProVitA	No	No	Yes	No
Mz_53.047	0.748836		Protein	No	No	No	No
Mz_54.001	0.122469		White	Yes	No	No	No
Mz_54.034	0.0181391		Yellow	No	No	No	No
Mz_56.044	0.40478
Mz_56.059	0.0494073
Mz_57.069	0.0392944
Mz_58.04	0.011368
Mz_58.072	0.0392944		Mz_54.034
Mz_59.05	0.00669894		Multiple pairwise comparisons using Dunn's procedure / Two-tailed test:
Mz_60.048	0.157618
Mz_61.029	0.370867		Sample	Frequency	Sum of ranks	Mean of ranks	Groups
Mz_62.028	0.369705		Yellow	3	20	6.66667	A
Mz_63.026	0.72462		White	7	50	7.14286	A
Mz_63.042	0.361008		ProVitA	6	79	13.1667	A
Mz_64.028	0.59497		Protein	6	104	17.3333	A
Mz_64.046	0.385056
Mz_65.022	0.119385		Significant differences:
Mz_65.059	0.303154
Mz_66.019	0.469452			ProVitA	Protein	White	Yellow
Mz_66.062	0.36632		ProVitA	No	No	No	No
Mz_67.02	0.555474		Protein	No	No	Yes	No
Mz_67.054	0.242887		White	No	Yes	No	No
Mz_68.055	0.127893		Yellow	No	No	No	No
Mz_69.07	0.0787848
Mz_70.073	0.0452248
Mz_71.049	0.0886768
Mz_71.085	0.0277694		Pairwise comparisons (Mz_58.04):
Mz_72.054	0.231236
Mz_72.089	0.0316543			ProVitA	Protein	White	Yellow
Mz_73.064	0.729978		ProVitA	No	No	Yes	No
Mz_74.067	0.886489		Protein	No	No	No	No
Mz_75.044	0.479335		White	Yes	No	No	No
Mz_75.079	0.0299435		Yellow	No	No	No	No
Mz_75.945	0.865034
Mz_76.045	0.455671		Pairwise comparisons (Mz_59.05):
Mz_76.075	0.0196826
Mz_77.059	0.00869069			ProVitA	Protein	White	Yellow
Mz_77.94	0.996439		ProVitA	No	No	Yes	No
Mz_77.999	0.0798733		Protein	No	No	No	No
Mz_78.059	0.349873		White	Yes	No	No	No
Mz_78.967	0.234472		Yellow	No	No	No	No
Mz_79.04	0.818596
Mz_79.05	0.964043		Pairwise comparisons (Mz_75.079):
Mz_80.047	0.838065
Mz_81.034	0.160579		Significant differences:
Mz_81.069	0.104915
Mz_82.04	0.0139288			ProVitA	Protein	White	Yellow
Mz_82.074	0.0375714		ProVitA	No	No	Yes	No
Mz_83.049	0.00983373		Protein	No	No	No	No
Mz_83.085	0.0422599		White	Yes	No	No	No
Mz_84.052	0.0145763		Yellow	No	No	No	No
Mz_84.088	0.0425185
Mz_85.028	0.577461		Pairwise comparisons (Mz_76.075):
Mz_85.064	0.0122532			ProVitA	Protein	White	Yellow
Mz_85.101	0.021185		ProVitA	No	No	Yes	No
Mz_86.005	0.587781		Protein	No	No	No	No
Mz_86.067	0.0180782		White	Yes	No	No	No
Mz_86.104	0.0286816		Yellow	No	No	No	No
Mz_87.044	0.0464219
Mz_87.08	0.0177492		Pairwise comparisons (Mz_77.059):
Mz_88.046	0.0763449
Mz_88.082	0.20586			ProVitA	Protein	White	Yellow
Mz_89.059	0.478617		ProVitA	No	No	Yes	No
Mz_89.946	0.395647		Protein	No	No	No	No
Mz_90.018	0.719943		White	Yes	No	No	No
Mz_90.063	0.50663		Yellow	No	No	No	No
Mz_90.948	0.64437
Mz_91.058	0.812044		Pairwise comparisons (Mz_82.04):
Mz_91.072	0.912584
Mz_91.946	0.221553			ProVitA	Protein	White	Yellow
Mz_92.061	0.613805		ProVitA	No	No	Yes	No
Mz_92.074	0.880971		Protein	No	No	No	No
Mz_93.036	0.262441		White	Yes	No	No	No
Mz_93.069	0.24865		Yellow	No	No	No	No
Mz_93.956	0.521811
Mz_94.036	0.365663		Pairwise comparisons (Mz_83.049):
Mz_94.073	0.249467			ProVitA	Protein	White	Yellow
Mz_95	0.297695		ProVitA	No	No	Yes	No
Mz_95.047	0.19211		Protein	No	No	No	No
Mz_95.085	0.193631		White	Yes	No	No	No
Mz_95.951	0.608531		Yellow	No	No	No	No
Mz_96.001	0.283676
Mz_96.05	0.127612		Pairwise comparisons (Mz_84.052):
Mz_96.09	0.227075
Mz_96.994	0.128395			ProVitA	Protein	White	Yellow
Mz_97.028	0.23669		ProVitA	No	No	Yes	No
Mz_97.064	0.0211086		Protein	No	No	No	No
Mz_97.102	0.196189		White	Yes	No	No	No
Mz_97.946	0.384113		Yellow	No	No	No	No
Mz_98.027	0.671949
Mz_98.068	0.002392		Pairwise comparisons (Mz_85.064):
Mz_98.104	0.125783
Mz_99.044	0.112881			ProVitA	Protein	White	Yellow
Mz_99.08	0.0111655		ProVitA	No	No	Yes	No
Mz_99.116	0.0913364		Protein	No	No	No	No
Mz_100.024	0.101877		White	Yes	No	No	No
Mz_100.044	0.0245731		Yellow	No	No	No	No
Mz_100.081	0.00807905
Mz_100.119	0.0799331		Pairwise comparisons (Mz_85.101):
Mz_101.06	0.553983
Mz_101.095	0.00483866			ProVitA	Protein	White	Yellow
Mz_102.063	0.574049		ProVitA	No	No	Yes	No
Mz_102.098	0.00674832		Protein	No	No	No	No
Mz_102.943	0.0656439		White	Yes	No	No	No
Mz_103.039	0.389887		Yellow	No	No	No	No
Mz_103.075	0.226646
Mz_103.945	0.548455		Pairwise comparisons (Mz_87.08):
Mz_104.047	0.296874
Mz_104.06	0.247024			ProVitA	Protein	White	Yellow
Mz_104.073	0.629266		ProVitA	No	No	Yes	No
Mz_105.073	0.275706		Protein	No	No	No	No
Mz_105.086	0.812044		White	Yes	No	No	No
Mz_105.935	0.281778		Yellow	No	No	No	No
Mz_106.078	0.635265
Mz_107.049	0.574519		Pairwise comparisons (Mz_97.064):
Mz_107.084	0.17188
Mz_107.952	0.409583			ProVitA	Protein	White	Yellow
Mz_108.048	0.199302		ProVitA	No	No	No	No
Mz_108.09	0.810405		Protein	No	No	Yes	No
Mz_108.959	0.462321		White	No	Yes	No	No
Mz_109.101	0.144617		Yellow	No	No	No	No
Mz_109.955	0.287984
Mz_110.105	0.309481		Pairwise comparisons (Mz_98.068):
Mz_111.047	0.497684
Mz_111.079	0.0578275			ProVitA	Protein	White	Yellow
Mz_111.116	0.194047		ProVitA	No	No	Yes	No
Mz_112.047	0.035703		Protein	No	No	Yes	No
Mz_112.082	0.0441922		White	Yes	Yes	No	No
Mz_112.121	0.178963		Yellow	No	No	No	No
Mz_113.056	0.120592
Mz_113.096	0.0199075		Pairwise comparisons (Mz_99.08):
Mz_113.131	0.0329428
Mz_114.025	0.230529			ProVitA	Protein	White	Yellow
Mz_114.058	0.301625		ProVitA	No	No	Yes	No
Mz_114.098	0.01592		Protein	No	No	Yes	No
Mz_114.134	0.0278122		White	Yes	Yes	No	No
Mz_115.075	0.232548		Yellow	No	No	No	No
Mz_115.111	0.0110037
Mz_116.042	0.319483
Mz_116.075	0.368216		Pairwise comparisons (Mz_100.044):
Mz_116.114	0.0199075
Mz_116.906	0.851971			ProVitA	Protein	White	Yellow
Mz_117.053	0.246215		ProVitA	No	No	No	No
Mz_117.09	0.129498		Protein	No	No	Yes	No
Mz_118.053	0.574167		White	No	Yes	No	No
Mz_118.066	0.0320372		Yellow	No	No	No	No
Mz_118.078	0.115577
Mz_118.091	0.109164		Pairwise comparisons (Mz_100.081):
Mz_118.119	0.0890079
Mz_118.902	0.154258			ProVitA	Protein	White	Yellow
Mz_119.088	0.0900978		ProVitA	No	No	No	No
Mz_119.104	0.0537747		Protein	No	No	Yes	No
Mz_119.951	0.281678		White	No	Yes	No	No
Mz_120.094	0.0470022		Yellow	No	No	No	No
Mz_120.898	0.443548
Mz_120.958	0.098094
Mz_121.066	0.171219		Pairwise comparisons (Mz_101.095):
Mz_121.1	0.0853667
Mz_121.952	0.0792995			ProVitA	Protein	White	Yellow
Mz_122.012	0.810951		ProVitA	No	No	Yes	No
Mz_122.064	0.199492		Protein	No	No	No	No
Mz_122.105	0.0746283		White	Yes	No	No	No
Mz_123.044	0.234472		Yellow	No	No	No	No
Mz_123.117	0.341119
Mz_123.946	0.957032		Pairwise comparisons (Mz_102.098):
Mz_124.121	0.442699
Mz_125.097	0.0330356			ProVitA	Protein	White	Yellow
Mz_125.132	0.538787		ProVitA	No	No	Yes	No
Mz_125.961	0.819551		Protein	No	No	No	No
Mz_126.136	0.538675		White	Yes	No	No	No
Mz_126.969	0.33037		Yellow	No	No	No	No
Mz_127.112	0.0886768
Mz_128.065	0.146278		Pairwise comparisons (Mz_112.047):
Mz_128.115	0.0924536
Mz_129.074	0.0583397			ProVitA	Protein	White	Yellow
Mz_129.127	0.025441		ProVitA	No	No	No	No
Mz_130.058	0.230529		Protein	No	No	Yes	No
Mz_130.076	0.132539		White	No	Yes	No	No
Mz_130.129	0.0382476		Yellow	No	No	No	No
Mz_131.104	0.13852
Mz_132.036	0.781315		Pairwise comparisons (Mz_113.096):
Mz_132.066	0.339499
Mz_132.101	0.0969593			ProVitA	Protein	White	Yellow
Mz_132.129	0.0720419		ProVitA	No	No	Yes	No
Mz_133.102	0.421533		Protein	No	No	No	No
Mz_133.119	0.372616		White	Yes	No	No	No
Mz_134.018	0.539461		Yellow	No	No	No	No
Mz_134.06	0.452915
Mz_134.109	0.30525
Mz_134.12	0.315491		Pairwise comparisons (Mz_113.131):
Mz_135.115	0.111473
Mz_136.022	0.510178			ProVitA	Protein	White	Yellow
Mz_136.079	0.111254		ProVitA	No	No	Yes	No
Mz_136.12	0.112631		Protein	No	No	No	No
Mz_137.133	0.0994625		White	Yes	No	No	No
Mz_137.961	0.783634		Yellow	No	No	No	No
Mz_138.054	0.627398
Mz_138.096	0.0874294		Pairwise comparisons (Mz_114.098):
Mz_138.136	0.128993
Mz_139.112	0.0101572			ProVitA	Protein	White	Yellow
Mz_139.146	0.36174		ProVitA	No	No	Yes	No
Mz_139.965	0.833717		Protein	No	No	No	No
Mz_140.031	0.561001		White	Yes	No	No	No
Mz_140.115	0.0210923		Yellow	No	No	No	No
Mz_140.151	0.421533
Mz_141.128	0.380785
Mz_141.957	0.217872
Mz_142.086	0.218906		Pairwise comparisons (Mz_114.134):
Mz_142.13	0.139979
Mz_143.143	0.0594823			ProVitA	Protein	White	Yellow
Mz_143.97	0.973787		ProVitA	No	No	Yes	No
Mz_144.145	0.0867582		Protein	No	No	No	No
Mz_145.122	0.126772		White	Yes	No	No	No
Mz_146.117	0.216843		Yellow	No	No	No	No
Mz_146.132	0.142384
Mz_146.976	0.115947
Mz_147.068	0.569365		Pairwise comparisons (Mz_115.111):
Mz_147.134	0.187033			ProVitA	Protein	White	Yellow
Mz_148.04	0.609567		ProVitA	No	No	Yes	No
Mz_148.129	0.205615		Protein	No	No	No	No
Mz_148.973	0.0967435		White	Yes	No	No	No
Mz_149.023	0.235634		Yellow	No	No	No	No
Mz_149.129	0.166701
Mz_150.055	0.108066
Mz_150.1	0.380955		Pairwise comparisons (Mz_116.114):
Mz_150.114	0.298244
Mz_150.133	0.27545			ProVitA	Protein	White	Yellow
Mz_151.113	0.0794758		ProVitA	No	No	Yes	No
Mz_151.145	0.306514		Protein	No	No	No	No
Mz_152.118	0.322708		White	Yes	No	No	No
Mz_152.138	0.279309		Yellow	No	No	No	No
Mz_152.148	0.369622
Mz_153.058	0.458242		Pairwise comparisons (Mz_129.127):
Mz_153.127	0.0171309
Mz_153.14	0.0212452
Mz_153.155	0.246561			ProVitA	Protein	White	Yellow
Mz_153.99	0.142176		ProVitA	No	No	No	No
Mz_154.054	0.636394		Protein	No	No	Yes	No
Mz_154.13	0.0235759		White	No	Yes	No	No
Mz_154.159	0.11241		Yellow	No	No	No	No
Mz_155.139	0.0804129
Mz_155.178	0.110001
Mz_156.113	0.274238		Pairwise comparisons (Mz_139.112):
Mz_156.145	0.0448135
Mz_156.181	0.172751			ProVitA	Protein	White	Yellow
Mz_157.159	0.172114		ProVitA	No	No	Yes	No
Mz_158.162	0.779269		Protein	No	No	No	No
Mz_159.138	0.276474		White	Yes	No	No	No
Mz_160.127	0.369622		Yellow	No	No	No	No
Mz_160.166	0.260733
Mz_161.135	0.338423		Pairwise comparisons (Mz_140.115):
Mz_161.153	0.278275
Mz_162.138	0.376639			ProVitA	Protein	White	Yellow
Mz_162.157	0.338423		ProVitA	No	No	Yes	No
Mz_163.075	0.270379		Protein	No	No	No	No
Mz_163.136	0.344847		White	Yes	No	No	No
Mz_163.148	0.404064		Yellow	No	No	No	No
Mz_164.138	0.351457
Mz_164.152	0.421533
Mz_165.09	0.620702		Pairwise comparisons (Mz_153.127):
Mz_165.164	0.384113
Mz_166.167	0.311401			ProVitA	Protein	White	Yellow
Mz_167.06	0.519294		ProVitA	No	No	Yes	No
Mz_167.107	0.720877		Protein	No	No	No	No
Mz_167.119	0.0282219		White	Yes	No	No	No
Mz_167.177	0.232329		Yellow	No	No	No	No
Mz_168.056	0.545894
Mz_168.104	0.117755
Mz_168.122	0.29273
Mz_168.185	0.429841		Pairwise comparisons (Mz_154.13):
Mz_169.123	0.040205
Mz_169.155	0.100377			ProVitA	Protein	White	Yellow
Mz_169.195	0.110272		ProVitA	No	No	Yes	No
Mz_170.128	0.0368316		Protein	No	No	No	No
Mz_170.159	0.0930056		White	Yes	No	No	No
Mz_170.199	0.0744792		Yellow	No	No	No	No
Mz_171.173	0.347116
Mz_172.138	0.178619
Mz_172.174	0.360522		Pairwise comparisons (Mz_169.123):
Mz_173.062	0.496732
Mz_173.148	0.0330863			ProVitA	Protein	White	Yellow
Mz_174.034	0.767828		ProVitA	No	No	Yes	No
Mz_174.181	0.37095		Protein	No	No	No	No
Mz_175.166	0.481084		White	Yes	No	No	No
Mz_176.169	0.334679		Yellow	No	No	No	No
Mz_177.162	0.116919
Mz_178.166	0.266445
Mz_179.091	0.467837		Pairwise comparisons (Mz_173.148):
Mz_179.103	0.112244
Mz_179.18	0.429371			ProVitA	Protein	White	Yellow
Mz_180.183	0.753212		ProVitA	No	No	Yes	No
Mz_181.098	0.183747		Protein	No	No	No	No
Mz_181.124	0.593647		White	Yes	No	No	No
Mz_181.156	0.0923619		Yellow	No	No	No	No
Mz_181.193	0.283676
Mz_182.096	0.996067
Mz_182.136	0.458837		Pairwise comparisons (Mz_183.207):
Mz_182.165	0.319483
Mz_182.198	0.293676			ProVitA	Protein	White	Yellow
Mz_183.087	0.275962		ProVitA	No	No	Yes	No
Mz_183.099	0.85133		Protein	No	No	No	No
Mz_183.179	0.0422922		White	Yes	No	No	No
Mz_183.207	0.0458602		Yellow	No	No	No	No
Mz_184.185	0.0186865
Mz_184.211	0.0734434		Pairwise comparisons (Mz_184.185):
Mz_185.126	0.963317
Mz_185.188	0.837114			ProVitA	Protein	White	Yellow
Mz_186.15	0.853218		ProVitA	No	No	No	Yes
Mz_186.164	0.315708		Protein	No	No	No	No
Mz_186.187	0.143566		White	No	No	No	No
Mz_186.215	0.311401		Yellow	Yes	No	No	No
Mz_187.079	0.628394
Mz_187.097	0.280951
Mz_187.126	0.712352		Pairwise comparisons (Mz_190.175):
Mz_187.16	0.102078
Mz_188.13	0.209015			ProVitA	Protein	White	Yellow
Mz_188.147	0.0918136		ProVitA	No	No	Yes	No
Mz_188.175	0.224092		Protein	No	No	No	No
Mz_188.192	0.334755		White	Yes	No	No	No
Mz_189.179	0.326259		Yellow	No	No	No	No
Mz_190.175	0.0277552
Mz_191.172	0.152956		Pairwise comparisons (Mz_197.222):
Mz_192.183	0.260247
Mz_193.16	0.509639			ProVitA	Protein	White	Yellow
Mz_193.197	0.496944		ProVitA	No	No	Yes	No
Mz_194.161	0.414819		Protein	No	No	No	No
Mz_194.2	0.414819		White	Yes	No	No	No
Mz_195.176	0.234362		Yellow	No	No	No	No
Mz_196.179	0.34081
Mz_197.127	0.105538
Mz_197.169	0.461922		Pairwise comparisons (Mz_218.196):
Mz_197.196	0.21373
Mz_197.222	0.0391446			ProVitA	Protein	White	Yellow
Mz_198.124	0.731454		ProVitA	No	No	No	No
Mz_198.224	0.0904564		Protein	No	No	No	Yes
Mz_199.096	0.454094		White	No	No	No	No
Mz_199.126	0.10546		Yellow	No	Yes	No	No
Mz_199.176	0.424412
Mz_199.2	0.726359
Mz_200.181	0.59497		Pairwise comparisons (Mz_249.254):
Mz_200.199	0.428995
Mz_201.11	0.1219			ProVitA	Protein	White	Yellow
Mz_201.155	0.283282		ProVitA	No	No	Yes	No
Mz_201.178	0.338423		Protein	No	No	No	No
Mz_202.186	0.184409		White	Yes	No	No	No
Mz_202.211	0.791279		Yellow	No	No	No	No
Mz_203.188	0.27392
Mz_204.189	0.270379		Pairwise comparisons (Mz_255.219):
Mz_205.195	0.234748
Mz_206.199	0.322119			ProVitA	Protein	White	Yellow
Mz_207.211	0.643401		ProVitA	No	Yes	No	No
Mz_208.189	0.191012		Protein	Yes	No	No	No
Mz_208.215	0.421533		White	No	No	No	No
Mz_209.154	0.818733		Yellow	No	No	No	No
Mz_209.22	0.328347
Mz_210.149	0.386173		Pairwise comparisons (Mz_256.78):
Mz_210.217	0.526652
Mz_211.172	0.271449			ProVitA	Protein	White	Yellow
Mz_211.237	0.279568		ProVitA	No	No	No	Yes
Mz_212.2	0.723951		Protein	No	No	No	No
Mz_213.162	0.608908		White	No	No	No	No
Mz_213.214	0.161982		Yellow	Yes	No	No	No
Mz_214.201	0.704202
Mz_214.223	0.318535
Mz_215.117	0.634722		Pairwise comparisons (Mz_379.978):
Mz_215.144	0.449651
Mz_215.165	0.0313078			ProVitA	Protein	White	Yellow
Mz_215.18	0.241013		ProVitA	No	No	Yes	No
Mz_217.167	0.395911		Protein	No	No	No	No
Mz_217.193	0.240334		White	Yes	No	No	No
Mz_218.196	0.0535038		Yellow	No	No	No	No
Mz_218.21	0.958138
Mz_219.202	0.327227		Pairwise comparisons (Mz_429.089):
Mz_220.182	0.362911
Mz_220.206	0.432388			ProVitA	Protein	White	Yellow
Mz_221.156	0.957815		ProVitA	No	No	No	No
Mz_221.223	0.192187		Protein	No	No	Yes	No
Mz_222.146	0.467535		White	No	Yes	No	No
Mz_222.221	0.24714		Yellow	No	No	No	No
Mz_223.065	0.380955
Mz_224.066	0.469452
Mz_225.046	0.232767		Summary:
Mz_225.255	0.16526		Significant differences:
Mz_226.046	0.127207		White maize and provitamin A maize = m/z 53.002, 58.04, 59.05, 75.079, 76.075, 77.059, 82.040, 83.049, 84.052, 85.064, 85.101, 87.080, 101.095,
Mz_227.037	0.59919				102.098, 113.096, 114.098, 114.134, 115.111, 116.114, 139.112, 140.115, 153.127, 154.13, 169.123, 173.148, 183.207, 190.175, 197.222, 249.254, 379.978
Mz_227.167	0.315419				190.175, 197.222, 249.254, 379.978
Mz_227.23	0.0692119		White maize and quality protein maize = 54.034, 97.064, 98.068, 99.08, 100.044, 100.081, 112.047, 129.127, 429.089
Mz_229.148	0.319921		Yellow maize and provitamin A maize = 184.185, 256.78
Mz_229.176	0.176382
Mz_229.194	0.290174		Yellow maize and quality protein maize = 218.196,
Mz_231.21	0.230464		Quality protein maize and provitamin A maize = 255.219
Mz_233.217	0.440389
Mz_235.21	0.240334
Mz_236.214	0.472898
Mz_237.168	0.216432
Mz_237.184	0.176572
Mz_237.255	0.735089
Mz_239.094	0.331952
Mz_239.271	0.234362
Mz_240.087	0.693325
Mz_241.077	0.789094
Mz_241.226	0.606956
Mz_243.054	0.237415
Mz_243.269	0.115152
Mz_244.268	0.66062
Mz_245.225	0.497684
Mz_245.242	0.0725667
Mz_247.24	0.268187
Mz_248.237	0.229751
Mz_249.183	0.455498
Mz_249.207	0.870505
Mz_249.237	0.0874294
Mz_249.254	0.0391446
Mz_251.176	0.567965
Mz_251.195	0.901916
Mz_251.27	0.840914
Mz_252.153	0.527093
Mz_252.171	0.59919
Mz_253.288	0.141624
Mz_254.294	0.738984
Mz_255.219	0.0445323
Mz_255.237	0.658997
Mz_255.255	0.318099
Mz_256.78	0.023869
Mz_257.233	0.0243403
Mz_258.777	0.745053
Mz_259.237	0.13026
Mz_260.29	0.955541
Mz_261.258	0.6664
Mz_263.267	0.130547
Mz_265.284	0.881761
Mz_267.304	0.791826
Mz_269.279	0.939238
Mz_271.236	0.895123
Mz_271.26	0.401657
Mz_273.248	0.379989
Mz_275.241	0.896768
Mz_275.259	0.930929
Mz_277.073	0.882111
Mz_279.093	0.828956
Mz_280.093	0.770685
Mz_281.312	0.175894
Mz_283.03	0.527093
Mz_284.034	0.496732
Mz_287.223	0.524117
Mz_288.22	0.398112
Mz_289.271	0.370203
Mz_289.291	0.908798
Mz_293.11	0.965482
Mz_297.083	0.0936536
Mz_298.083	0.145569
Mz_299.066	0.0688831
Mz_300.066	0.100451
Mz_301.048	0.282693
Mz_302.046	0.745593
Mz_303.008	0.425904
Mz_303.04	0.184409
Mz_304.229	0.0893624
Mz_304.256	0.250809
Mz_316.096	0.669839
Mz_317.081	0.702282
Mz_355.074	0.130994
Mz_356.073	0.150601
Mz_357.073	0.0886548
Mz_358.074	0.0509563
Mz_359.044	0.316576
Mz_371.104	0.224145
Mz_372.105	0.205224
Mz_373.088	0.184541
Mz_374.087	0.15355
Mz_375.083	0.218233
Mz_376.085	0.0855581
Mz_377.071	0.0879089
Mz_379.978	0.0603269
Mz_383.039	0.24714
Mz_388.132	0.139604
Mz_389.13	0.187257
Mz_390.121	0.176275
Mz_401.047	0.233206
Mz_429.089	0.0244974
Mz_445.116	0.123312
Mz_447.105	0.272904
Mz_448.089	0.225206

## Sheet: Porridge p Values
PTRMS DATA: MAIZE PORRIDGE P-VALUE SUMMARY
Mass peaks (Variable\Test)	Kruskal-Wallis	Note: Mass peaks with p values < 5 highligted in red
Mz_16.026	0.376639	Total mass peaks with p values < or = 0.05	69
Mz_17.025	0.0556599
Mz_25.006	0.271381
Mz_26.015	0.0557653
Mz_27.022	0.608054
Mz_31.018	0.495677
Mz_33.033	0.44039
Mz_35.038	0.376639
Mz_36.044	0.388934
Mz_38.034	0.567499
Mz_40.026	0.445114
Mz_41.039	0.274365
Mz_42.034	0.0510853
Mz_43.017	0.287111
Mz_43.035	0.0382379
Mz_43.054	0.986081
Mz_44.022	0.459743
Mz_44.057	0.913212
Mz_45.033	0.17188
Mz_46.035	0.166701		Examples pairwise comparism for few mass peaks
Mz_47.049	0.0210923
Mz_48.004	0.0585459
Mz_48.052	0.014913		Pairwise comparisons (Mz_26.015):
Mz_49.011	0.0748712
Mz_50	0.241693		Sample	Frequency	Sum of ranks	Mean of ranks	Groups
Mz_50.011	0.0728578		Pro VitA	6	35	5.83333	A
Mz_51.044	0.371699		Qual Prot	6	72	12	A	B
Mz_52.047	0.394157		Yellow	3	36	12	A	B
Mz_53.002	0.871436		White	7	110	15.7143		B
Mz_53.047	0.406843
Mz_54.001	0.0662398
Mz_54.034	0.641717			Pro VitA	Qual Prot	White	Yellow
Mz_56.044	0.616386		Pro VitA	No	No	Yes	No
Mz_56.059	0.229282		Qual Prot	No	No	No	No
Mz_57.069	0.662158		White	Yes	No	No	No
Mz_58.04	0.0256248		Yellow	No	No	No	No
Mz_58.072	0.676613
Mz_59.05	0.615771
Mz_60.048	0.0653151		Pairwise comparisons (Mz_43.035):
Mz_62.028	0.665757
Mz_63.026	0.0897405		Sample	Frequency	Sum of ranks	Mean of ranks	Groups
Mz_63.042	0.291113		Pro VitA	6	42	7	A
Mz_64.028	0.100302		Yellow	3	27	9	A	B
Mz_64.046	0.0983127		Qual Prot	6	65	10.8333	A	B
Mz_65.022	0.685279		White	7	119	17		B
Mz_65.059	0.0113591
Mz_66.019	0.099443			Pro VitA	Qual Prot	White	Yellow
Mz_66.062	0.0145159		Pro VitA	No	No	Yes	No
Mz_67.02	0.374874		Qual Prot	No	No	No	No
Mz_67.054	0.665113		White	Yes	No	No	No
Mz_68.055	0.0281713		Yellow	No	No	No	No
Mz_69.07	0.184541
Mz_70.073	0.0968873
Mz_71.049	0.889496		Pairwise comparisons (Mz_47.049):
Mz_71.085	0.219113
Mz_72.054	0.592447		Sample	Frequency	Sum of ranks	Mean of ranks	Groups
Mz_72.089	0.189556		Pro VitA	6	32	5.33333	A
Mz_73.064	0.185694		Qual Prot	6	65	10.8333	A	B
Mz_74.067	0.133318		Yellow	3	42	14	A	B
Mz_75.044	0.106449		White	7	114	16.2857		B
Mz_75.079	0.78418
Mz_75.945	0.738468			Pro VitA	Qual Prot	White	Yellow
Mz_76.045	0.0130427		Pro VitA	No	No	Yes	No
Mz_76.075	0.843489		Qual Prot	No	No	No	No
Mz_77.059	0.209363		White	Yes	No	No	No
Mz_77.94	0.0722291		Yellow	No	No	No	No
Mz_77.999	0.771774
Mz_78.059	0.165579		Pairwise comparisons (Mz_48.052):
Mz_78.967	0.164743
Mz_79.04	0.368315			Pro VitA	Qual Prot	White	Yellow
Mz_79.05	0.0220487		Pro VitA	No	No	Yes	No
Mz_80.047	0.0451445		Qual Prot	No	No	No	No
Mz_81.034	0.229282		White	Yes	No	No	No
Mz_81.069	0.529417		Yellow	No	No	No	No
Mz_82.04	0.00180367
Mz_82.074	0.139367		Pairwise comparisons (Mz_58.04):
Mz_83.049	0.00284958
Mz_83.085	0.11918			Pro VitA	Qual Prot	White	Yellow
Mz_84.052	0.00560802		Pro VitA	No	No	Yes	No
Mz_84.088	0.108066		Qual Prot	No	No	No	No
Mz_85.028	0.103807		White	Yes	No	No	No
Mz_85.064	0.0695771		Yellow	No	No	No	No
Mz_85.101	0.32678
Mz_86.005	0.083642		Pairwise comparisons (Mz_65.059):
Mz_86.067	0.146278
Mz_86.104	0.154258			Pro VitA	Qual Prot	White	Yellow
Mz_87.044	0.101174		Pro VitA	No	No	Yes	No
Mz_87.08	0.467837		Qual Prot	No	No	No	No
Mz_88.046	0.0979242		White	Yes	No	No	No
Mz_88.082	0.62231		Yellow	No	No	No	No
Mz_89.059	0.163042
Mz_89.946	0.337546		Pairwise comparisons (Mz_66.062):
Mz_90.018	0.158689
Mz_90.063	0.566917			Pro VitA	Qual Prot	White	Yellow
Mz_91.058	0.0907263		Pro VitA	No	No	Yes	No
Mz_91.072	0.600883		Qual Prot	No	No	No	No
Mz_91.946	0.105318		White	Yes	No	No	No
Mz_92.061	0.485945		Yellow	No	No	No	No
Mz_92.074	0.81805
Mz_93.069	0.0146826		Pairwise comparisons (Mz_68.055):
Mz_93.956	0.825412
Mz_94.036	0.39278			Pro VitA	Qual Prot	White	Yellow
Mz_94.073	0.0808351		Pro VitA	No	No	Yes	No
Mz_95	0.191012		Qual Prot	No	No	No	No
Mz_95.047	0.0241053		White	Yes	No	No	No
Mz_95.085	0.103296		Yellow	No	No	No	No
Mz_95.951	0.452523
Mz_96.001	0.215052		Pairwise comparisons (Mz_76.045):
Mz_96.05	0.0474691
Mz_96.09	0.0962893			Pro VitA	Qual Prot	White	Yellow
Mz_96.994	0.250696		Pro VitA	No	No	Yes	Yes
Mz_97.028	0.047253		Qual Prot	No	No	No	No
Mz_97.064	0.635265		White	Yes	No	No	No
Mz_97.102	0.511797		Yellow	Yes	No	No	No
Mz_97.946	0.365853
Mz_98.027	0.372616		Pairwise comparisons (Mz_79.05):
Mz_98.068	0.191012
Mz_98.104	0.470868			Pro VitA	Qual Prot	White	Yellow
Mz_99.044	0.0807344		Pro VitA	No	No	Yes	No
Mz_99.08	0.219373		Qual Prot	No	No	No	No
Mz_99.116	0.26238		White	Yes	No	No	No
Mz_100.024	0.366731		Yellow	No	No	No	No
Mz_100.044	0.710891
Mz_100.081	0.11241		Pairwise comparisons (Mz_80.047):
Mz_100.119	0.33896
Mz_101.06	0.340269			Pro VitA	Qual Prot	White	Yellow
Mz_101.095	0.370368		Pro VitA	No	No	No	No
Mz_102.063	0.79087		Qual Prot	No	No	No	No
Mz_102.098	0.301833		White	No	No	No	Yes
Mz_103.039	0.562784		Yellow	No	No	Yes	No
Mz_103.075	0.504382
Mz_103.945	0.893895
Mz_104.047	0.288827		Pairwise comparisons (Mz_82.04):
Mz_104.06	0.981166
Mz_104.073	0.816797			Pro VitA	Qual Prot	White	Yellow
Mz_105.073	0.849035		Pro VitA	No	No	Yes	No
Mz_105.086	0.397319		Qual Prot	No	No	No	No
Mz_106.078	0.25561		White	Yes	No	No	No
Mz_107.049	0.130994		Yellow	No	No	No	No
Mz_107.084	0.222035
Mz_108.048	0.103457
Mz_108.09	0.46302
Mz_108.959	0.126799		Pairwise comparisons (Mz_83.049):
Mz_109.101	0.0578712
Mz_109.955	0.10637			Pro VitA	Qual Prot	White	Yellow
Mz_110.105	0.0616311		Pro VitA	No	No	Yes	No
Mz_111.047	0.0842727		Qual Prot	No	No	No	No
Mz_111.079	0.0849641		White	Yes	No	No	No
Mz_111.116	0.341196		Yellow	No	No	No	No
Mz_112.047	0.260225
Mz_112.082	0.29273
Mz_112.121	0.366896		Pairwise comparisons (Mz_84.052):
Mz_113.056	0.675446
Mz_113.096	0.11738			Pro VitA	Qual Prot	White	Yellow
Mz_113.131	0.280022		Pro VitA	No	No	Yes	No
Mz_114.025	0.556471		Qual Prot	No	No	No	No
Mz_114.058	0.164329		White	Yes	No	No	No
Mz_114.098	0.260247		Yellow	No	No	No	No
Mz_114.134	0.551353
Mz_115.075	0.932369
Mz_115.111	0.417475		Pairwise comparisons (Mz_93.069):
Mz_116.042	0.360698
Mz_116.075	0.393195			Pro VitA	Qual Prot	White	Yellow
Mz_116.114	0.419408		Pro VitA	No	No	Yes	No
Mz_116.906	0.720326		Qual Prot	No	No	No	No
Mz_117.053	0.121066		White	Yes	No	No	No
Mz_117.09	0.619714		Yellow	No	No	No	No
Mz_118.053	0.054053
Mz_118.066	0.464196		Pairwise comparisons (Mz_95.047):
Mz_118.078	0.426438
Mz_118.091	0.149815			Pro VitA	Qual Prot	White	Yellow
Mz_118.119	0.221878		Pro VitA	No	No	No	No
Mz_119.088	0.0300665		Qual Prot	No	No	No	No
Mz_119.104	0.242204		White	No	No	No	Yes
Mz_119.951	0.665238		Yellow	No	No	Yes	No
Mz_120.094	0.0240416
Mz_120.898	0.051305		Pairwise comparisons (Mz_118.053):
Mz_120.958	0.545652
Mz_121.066	0.0799331			Pro VitA	Qual Prot	White	Yellow
Mz_121.1	0.0248719		Pro VitA	No	No	No	Yes
Mz_121.952	0.199302		Qual Prot	No	No	No	No
Mz_122.012	0.26101		White	No	No	No	No
Mz_122.064	0.00935288		Yellow	Yes	No	No	No
Mz_122.105	0.0145423
Mz_123.044	0.00894187
Mz_123.117	0.0353584		Pairwise comparisons (Mz_119.088):
Mz_123.946	0.535921
Mz_124.121	0.11277			Pro VitA	Qual Prot	White	Yellow
Mz_125.097	0.00944124		Pro VitA	No	No	Yes	No
Mz_125.132	0.219737		Qual Prot	No	No	No	No
Mz_125.961	0.768372		White	Yes	No	No	No
Mz_126.136	0.0581783		Yellow	No	No	No	No
Mz_126.969	0.149292
Mz_127.112	0.0817265		Pairwise comparisons (Mz_120.094):
Mz_128.065	0.183483
Mz_128.115	0.0490955			Pro VitA	Qual Prot	White	Yellow
Mz_129.074	0.0881276		Pro VitA	No	No	Yes	No
Mz_129.127	0.370285		Qual Prot	No	No	No	No
Mz_130.058	0.126902		White	Yes	No	No	No
Mz_130.076	0.0808351		Yellow	No	No	No	No
Mz_130.129	0.604158
Mz_131.104	0.407293		Pairwise comparisons (Mz_121.1):
Mz_132.036	0.500253
Mz_132.066	0.734605			Pro VitA	Qual Prot	White	Yellow
Mz_132.101	0.601852		Pro VitA	No	No	Yes	No
Mz_132.129	0.309907		Qual Prot	No	No	No	No
Mz_133.102	0.94934		White	Yes	No	No	No
Mz_133.119	0.433998		Yellow	No	No	No	No
Mz_134.018	0.316916
Mz_134.06	0.163273		Pairwise comparisons (Mz_122.064):
Mz_134.109	0.742354
Mz_134.12	0.639661			Pro VitA	Qual Prot	White	Yellow
Mz_135.115	0.518748		Pro VitA	No	No	Yes	No
Mz_136.022	0.666552		Qual Prot	No	No	No	No
Mz_136.079	0.267191		White	Yes	No	No	No
Mz_136.12	0.717142		Yellow	No	No	No	No
Mz_137.133	0.326259
Mz_137.961	0.121661		Pairwise comparisons (Mz_122.105):
Mz_138.054	0.910694
Mz_138.096	0.0485516			Pro VitA	Qual Prot	White	Yellow
Mz_138.136	0.653082		Pro VitA	No	No	Yes	No
Mz_139.112	0.0211141		Qual Prot	No	No	No	No
Mz_139.146	0.0400009		White	Yes	No	No	No
Mz_139.965	0.763613		Yellow	No	No	No	No
Mz_140.031	0.270384
Mz_140.115	0.0186865
Mz_140.151	0.0468001		Pairwise comparisons (Mz_123.044):
Mz_141.128	0.0523272
Mz_141.957	0.950237			Pro VitA	Qual Prot	White	Yellow
Mz_142.086	0.162217		Pro VitA	No	No	Yes	No
Mz_142.13	0.0728578		Qual Prot	No	No	No	No
Mz_143.143	0.482219		White	Yes	No	No	Yes
Mz_143.97	0.158191		Yellow	No	No	Yes	No
Mz_144.145	0.451248
Mz_145.122	0.0970794		Pairwise comparisons (Mz_123.117):
Mz_146.117	0.419316
Mz_146.132	0.648506			Pro VitA	Qual Prot	White	Yellow
Mz_146.976	0.249058		Pro VitA	No	No	No	No
Mz_147.068	0.766196		Qual Prot	No	No	No	Yes
Mz_147.134	0.468745		White	No	No	No	No
Mz_148.04	0.708186		Yellow	No	Yes	No	No
Mz_148.129	0.374874
Mz_148.973	0.410633
Mz_149.023	0.58709		Pairwise comparisons (Mz_125.097):
Mz_149.129	0.0492325
Mz_150.055	0.156508			Pro VitA	Qual Prot	White	Yellow
Mz_150.1	0.637279		Pro VitA	No	No	Yes	No
Mz_150.114	0.15777		Qual Prot	No	No	No	No
Mz_150.133	0.878992		White	Yes	No	No	No
Mz_151.113	0.0119851		Yellow	No	No	No	No
Mz_151.145	0.00956033
Mz_152.118	0.0225918		Pairwise comparisons (Mz_126.136):
Mz_152.138	0.0875552
Mz_152.148	0.00909981			Pro VitA	Qual Prot	White	Yellow
Mz_153.058	0.923027		Pro VitA	No	No	Yes	No
Mz_153.127	0.00306135		Qual Prot	No	No	No	No
Mz_153.14	0.00737736		White	Yes	No	No	No
Mz_153.155	0.00393653		Yellow	No	No	No	No
Mz_153.99	0.748836
Mz_154.054	0.621269		Pairwise comparisons (Mz_139.112):
Mz_154.13	0.00610624
Mz_154.159	0.00583654			Pro VitA	Qual Prot	White	Yellow
Mz_155.139	0.260247		Pro VitA	No	No	Yes	No
Mz_155.178	0.252285		Qual Prot	No	No	No	No
Mz_156.113	0.323224		White	Yes	No	No	No
Mz_156.145	0.18195		Yellow	No	No	No	No
Mz_156.181	0.328571
Mz_157.159	0.617864
Mz_158.162	0.870105		Pairwise comparisons (Mz_139.146):
Mz_159.138	0.783088
Mz_160.127	0.549074			Pro VitA	Qual Prot	White	Yellow
Mz_160.166	0.649902		Pro VitA	No	No	Yes	No
Mz_161.135	0.182299		Qual Prot	No	No	No	No
Mz_161.153	0.765108		White	Yes	No	No	No
Mz_162.138	0.800569		Yellow	No	No	No	No
Mz_162.157	0.720877
Mz_163.075	0.0382379		Pairwise comparisons (Mz_140.115):
Mz_163.136	0.896768
Mz_163.148	0.801798			Pro VitA	Qual Prot	White	Yellow
Mz_164.138	0.642348		Pro VitA	No	No	Yes	No
Mz_164.152	0.0297423		Qual Prot	No	No	No	No
Mz_165.09	0.561464		White	Yes	No	No	No
Mz_165.164	0.00987746		Yellow	No	No	No	No
Mz_166.167	0.072042
Mz_167.06	0.682335
Mz_167.107	0.220549		Pairwise comparisons (Mz_140.151):
Mz_167.119	0.0505583
Mz_167.177	0.0591686			Pro VitA	Qual Prot	White	Yellow
Mz_168.056	0.116719		Pro VitA	No	No	Yes	No
Mz_168.104	0.504658		Qual Prot	No	No	No	No
Mz_168.122	0.298676		White	Yes	No	No	No
Mz_168.185	0.394311		Yellow	No	No	No	No
Mz_169.123	0.00686793
Mz_169.155	0.355924		Pairwise comparisons (Mz_151.113):
Mz_169.195	0.533307
Mz_170.128	0.0140706			Pro VitA	Qual Prot	White	Yellow
Mz_170.159	0.470362		Pro VitA	No	No	Yes	No
Mz_170.199	0.702943		Qual Prot	No	No	No	No
Mz_171.173	0.654866		White	Yes	No	No	No
Mz_172.138	0.0440131		Yellow	No	No	No	No
Mz_172.174	0.287439
Mz_173.062	0.536433		Pairwise comparisons (Mz_151.145):
Mz_173.148	0.367061
Mz_174.034	0.541626			Pro VitA	Qual Prot	White	Yellow
Mz_174.181	0.445114		Pro VitA	No	No	Yes	No
Mz_175.166	0.881761		Qual Prot	No	No	No	No
Mz_176.169	0.738715		White	Yes	No	No	No
Mz_177.162	0.159651		Yellow	No	No	No	No
Mz_178.166	0.59919
Mz_179.091	0.68115		Pairwise comparisons (Mz_152.118):
Mz_179.103	0.931087
Mz_179.18	0.537702			Pro VitA	Qual Prot	White	Yellow
Mz_180.183	0.725053		Pro VitA	No	No	Yes	No
Mz_181.098	0.0962893		Qual Prot	No	No	No	No
Mz_181.124	0.311188		White	Yes	No	No	No
Mz_181.156	0.991572		Yellow	No	No	No	No
Mz_181.193	0.94934
Mz_182.096	0.501521
Mz_182.136	0.337775		Pairwise comparisons (Mz_152.148):
Mz_182.165	0.96006
Mz_182.198	0.85819			Pro VitA	Qual Prot	White	Yellow
Mz_183.087	0.974828		Pro VitA	No	No	Yes	No
Mz_183.099	0.433145		Qual Prot	No	No	No	No
Mz_183.179	0.834941		White	Yes	No	No	Yes
Mz_183.207	0.787046		Yellow	No	No	Yes	No
Mz_184.185	0.380955
Mz_184.211	0.135978		Pairwise comparisons (Mz_153.127):
Mz_185.126	0.135086
Mz_185.188	0.135945			Pro VitA	Qual Prot	White	Yellow
Mz_186.15	0.0549412		Pro VitA	No	No	Yes	No
Mz_186.164	0.335669		Qual Prot	No	No	No	No
Mz_186.187	0.230094		White	Yes	No	No	No
Mz_186.215	0.170972		Yellow	No	No	No	No
Mz_187.079	0.85073
Mz_187.097	0.779572		Pairwise comparisons (Mz_153.14):
Mz_187.126	0.466151
Mz_187.16	0.657931			Pro VitA	Qual Prot	White	Yellow
Mz_188.13	0.475104		Pro VitA	No	No	Yes	No
Mz_188.147	0.567488		Qual Prot	No	No	No	No
Mz_188.175	0.817206		White	Yes	No	No	No
Mz_188.192	0.738984		Yellow	No	No	No	No
Mz_189.179	0.966503
Mz_190.175	0.312187
Mz_191.172	0.409096		Pairwise comparisons (Mz_153.155):
Mz_192.183	0.746268
Mz_193.16	0.0442219			Pro VitA	Qual Prot	White	Yellow
Mz_193.197	0.216353		Pro VitA	No	No	Yes	No
Mz_194.161	0.812581		Qual Prot	No	No	No	No
Mz_194.2	0.99401		White	Yes	No	No	No
Mz_195.176	0.131282		Yellow	No	No	No	No
Mz_196.179	0.0832057
Mz_197.127	0.512121
Mz_197.169	0.0977304		Pairwise comparisons (Mz_154.13):
Mz_197.196	0.708104
Mz_197.222	0.365006			Pro VitA	Qual Prot	White	Yellow
Mz_198.124	0.67063		Pro VitA	No	No	Yes	No
Mz_198.224	0.956194		Qual Prot	No	No	No	No
Mz_199.096	0.418303		White	Yes	No	No	No
Mz_199.126	0.0671771		Yellow	No	No	No	No
Mz_199.176	0.013327
Mz_199.2	0.36044		Pairwise comparisons (Mz_154.159):
Mz_200.181	0.82376
Mz_200.199	0.418947			Pro VitA	Qual Prot	White	Yellow
Mz_201.11	0.51904		Pro VitA	No	No	Yes	No
Mz_201.155	0.697534		Qual Prot	No	No	No	No
Mz_201.178	0.939863		White	Yes	No	No	No
Mz_202.186	0.44665		Yellow	No	No	No	No
Mz_202.211	0.745789
Mz_203.188	0.788139
Mz_204.189	0.0879744		Pairwise comparisons (Mz_163.075):
Mz_205.195	0.7865
Mz_206.199	0.876347			Pro VitA	Qual Prot	White	Yellow
Mz_207.211	0.689353		Pro VitA	No	No	Yes	No
Mz_208.189	0.78691		Qual Prot	No	No	No	No
Mz_208.215	0.225067		White	Yes	No	No	No
Mz_209.154	0.213224		Yellow	No	No	No	No
Mz_209.22	0.441364
Mz_210.149	0.449976		Pairwise comparisons (Mz_165.164):
Mz_210.217	0.073194
Mz_211.172	0.702245			Pro VitA	Qual Prot	White	Yellow
Mz_211.237	0.841954		Pro VitA	No	No	No	No
Mz_212.2	0.75938		Qual Prot	No	No	Yes	No
Mz_213.162	0.739658		White	No	Yes	No	No
Mz_213.214	0.962379		Yellow	No	No	No	No
Mz_214.201	0.362398
Mz_214.223	0.728735		Pairwise comparisons (Mz_169.123):
Mz_215.117	0.23265
Mz_215.144	0.807746			Pro VitA	Qual Prot	White	Yellow
Mz_215.165	0.67491		Pro VitA	No	No	Yes	No
Mz_215.18	0.863161		Qual Prot	No	No	No	No
Mz_217.167	0.990924		White	Yes	No	No	No
Mz_217.193	0.260429		Yellow	No	No	No	No
Mz_218.196	0.884727
Mz_218.21	0.670525		Pairwise comparisons (Mz_170.128):
Mz_219.202	0.279663
Mz_220.182	0.57597			Pro VitA	Qual Prot	White	Yellow
Mz_220.206	0.163462		Pro VitA	No	Yes	Yes	No
Mz_221.156	0.502035		Qual Prot	Yes	No	No	No
Mz_221.223	0.188832		White	Yes	No	No	No
Mz_222.146	0.617969		Yellow	No	No	No	No
Mz_222.221	0.829436
Mz_223.065	0.00422926		Pairwise comparisons (Mz_186.15):
Mz_224.066	0.00772356
Mz_225.046	0.00767498			Pro VitA	Qual Prot	White	Yellow
Mz_225.255	0.992417		Pro VitA	No	No	Yes	No
Mz_226.046	0.0550245		Qual Prot	No	No	No	No
Mz_227.037	0.107845		White	Yes	No	No	No
Mz_227.167	0.503464		Yellow	No	No	No	No
Mz_227.23	0.6072
Mz_229.148	0.0381125		Pairwise comparisons (Mz_193.16):
Mz_229.176	0.157821
Mz_229.194	0.704919			Pro VitA	Qual Prot	White	Yellow
Mz_231.21	0.141142		Pro VitA	No	No	No	No
Mz_233.217	0.610458		Qual Prot	No	No	No	No
Mz_235.21	0.494202		White	No	No	No	Yes
Mz_236.214	0.173876		Yellow	No	No	Yes	No
Mz_237.168	0.972683
Mz_237.184	0.773667		Pairwise comparisons (Mz_199.176):
Mz_237.255	0.0841852
Mz_239.094	0.0303217			Pro VitA	Qual Prot	White	Yellow
Mz_239.271	0.610941		Pro VitA	No	No	No	Yes
Mz_240.087	0.519675		Qual Prot	No	No	No	Yes
Mz_241.077	0.00220386		White	No	No	No	No
Mz_241.226	0.790864		Yellow	Yes	Yes	No	No
Mz_243.054	0.0358948
Mz_243.269	0.03467
Mz_244.268	0.277245		Pairwise comparisons (Mz_223.065):
Mz_245.225	0.111888
Mz_245.242	0.923827			Pro VitA	Qual Prot	White	Yellow
Mz_247.24	0.875982		Pro VitA	No	No	No	Yes
Mz_248.237	0.127852		Qual Prot	No	No	No	No
Mz_249.183	0.517061		White	No	No	No	No
Mz_249.207	0.437791		Yellow	Yes	No	No	No
Mz_249.237	0.362029
Mz_249.254	0.858363		Pairwise comparisons (Mz_224.066):
Mz_251.176	0.635412
Mz_251.195	0.650594			Pro VitA	Qual Prot	White	Yellow
Mz_251.27	0.837236		Pro VitA	No	No	Yes	No
Mz_252.153	0.478684		Qual Prot	No	No	No	No
Mz_252.171	0.538787		White	Yes	No	No	No
Mz_253.288	0.994767		Yellow	No	No	No	No
Mz_254.294	0.041775
Mz_255.219	0.791941
Mz_255.237	0.322209		Pairwise comparisons (Mz_225.046):
Mz_255.255	0.784537			Pro VitA	Qual Prot	White	Yellow
Mz_256.78	0.687558		Pro VitA	No	No	No	Yes
Mz_257.233	0.347074		Qual Prot	No	No	No	No
Mz_258.777	0.0765131		White	No	No	No	No
Mz_259.237	0.513144		Yellow	Yes	No	No	No
Mz_260.29	0.09841
Mz_261.258	0.15396
Mz_263.267	0.605982		Pairwise comparisons (Mz_241.077):
Mz_265.284	0.443538			Pro VitA	Qual Prot	White	Yellow
Mz_267.304	0.488998		Pro VitA	No	No	Yes	Yes
Mz_269.279	0.247046		Qual Prot	No	No	No	No
Mz_271.236	0.398455		White	Yes	No	No	No
Mz_271.26	0.521696		Yellow	Yes	No	No	No
Mz_273.248	0.392151
Mz_275.241	0.640074		Pairwise comparisons (Mz_243.054):
Mz_275.259	0.608107
Mz_277.073	0.592943			Pro VitA	Qual Prot	White	Yellow
Mz_279.093	0.767828		Pro VitA	No	No	No	No
Mz_280.093	0.562036		Qual Prot	No	No	No	Yes
Mz_281.312	0.742914		White	No	No	No	No
Mz_283.03	0.00831442		Yellow	No	Yes	No	No
Mz_284.034	0.0261503
Mz_287.223	0.577228		Pairwise comparisons (Mz_243.269):
Mz_288.22	0.265646
Mz_289.271	0.7211			Pro VitA	Qual Prot	White	Yellow
Mz_289.291	0.906455		Pro VitA	No	No	Yes	No
Mz_293.11	0.70474		Qual Prot	No	No	No	No
Mz_297.083	0.0370388		White	Yes	No	No	No
Mz_298.083	0.737637		Yellow	No	No	No	No
Mz_299.066	0.00154969
Mz_300.066	0.0137205		Pairwise comparisons (Mz_283.03):
Mz_301.048	0.00254028
Mz_302.046	0.0192444			Pro VitA	Qual Prot	White	Yellow
Mz_303.008	0.10018		Pro VitA	No	No	Yes	Yes
Mz_303.04	0.0249295		Qual Prot	No	No	No	No
Mz_304.229	0.0369904		White	Yes	No	No	No
Mz_304.256	0.544565		Yellow	Yes	No	No	No
Mz_316.096	0.0107094
Mz_317.081	0.109459		Pairwise comparisons (Mz_297.083):
Mz_355.074	0.384456
Mz_356.073	0.388934			Pro VitA	Qual Prot	White	Yellow
Mz_357.073	0.271449		Pro VitA	No	No	Yes	No
Mz_358.074	0.161274		Qual Prot	No	No	No	No
Mz_359.044	0.578999		White	Yes	No	No	No
Mz_371.104	0.0378984		Yellow	No	No	No	No
Mz_372.105	0.061014
Mz_373.088	0.111995		Pairwise comparisons (Mz_299.066):
Mz_374.087	0.233206
Mz_375.083	0.67415			Pro VitA	Qual Prot	White	Yellow
Mz_376.085	0.311843		Pro VitA	No	No	Yes	Yes
Mz_377.071	0.154445		Qual Prot	No	No	No	No
Mz_379.978	0.0659826		White	Yes	No	No	No
Mz_383.039	0.31108		Yellow	Yes	No	No	No
Mz_388.132	0.158497
Mz_389.13	0.483696		Pairwise comparisons (Mz_300.066):
Mz_390.121	0.255517
Mz_401.047	0.406009			Pro VitA	Qual Prot	White	Yellow
Mz_429.089	0.981773		Pro VitA	No	No	No	Yes
Mz_445.116	0.871702		Qual Prot	No	No	No	No
Mz_447.105	0.690177		White	No	No	No	No
Mz_448.089	0.861553		Yellow	Yes	No	No	No
			Pairwise comparisons (Mz_301.048):
				Pro VitA	Qual Prot	White	Yellow
			Pro VitA	No	No	Yes	Yes
			Qual Prot	No	No	No	No
			White	Yes	No	No	No
			Yellow	Yes	No	No	No
			Pairwise comparisons (Mz_302.046):
				Pro VitA	Qual Prot	White	Yellow
			Pro VitA	No	No	No	Yes
			Qual Prot	No	No	No	No
			White	No	No	No	No
			Yellow	Yes	No	No	No
			Pairwise comparisons (Mz_303.04):
				Pro VitA	Qual Prot	White	Yellow
			Pro VitA	No	No	No	Yes
			Qual Prot	No	No	No	No
			White	No	No	No	No
			Yellow	Yes	No	No	No
			Pairwise comparisons (Mz_316.096):
				Pro VitA	Qual Prot	White	Yellow
			Pro VitA	No	No	Yes	No
			Qual Prot	No	No	No	No
			White	Yes	No	No	No
			Yellow	No	No	No	No
			Significant differences:
			White maize and provitamin A maize = 26.015, 43.035, 47.049, 48.052, 58.04, 65.059, 66.062, 68.055,
						79.05, 82.04, 83.049, 84.052, 93.069, 119.088, 120.094, 121.100, 122.064, 122.105, 125.097, 126.136, 139.112, 139.146, 140.115,
						140.151, 151.113, 151.145, 152.118, 153.127, 153.155, 154.13, 154.159, 163.075, 169.123, 186.15, 224.066, 241.077, 243.269, 283.03, 297.083, 299.066, 301.048, 316.096,
			White maize and quality protein maize = 165.164, 170.128, 224.066
			Yellow maize and provitamin A maize = 76.045, 199.176, 223.065, 225.046, 300.066, 302.046, 303.04,
			Yellow maize and quality protein maize = 118.053, 123.117, 243.054,
			White and yellow = 80.047, 95.047, 123.044, 152.148, 193.16,
