# Supplementary material for: Identification of the volatile profiles of 22 traditional and newly bred maize varieties and their porridges by PTR‐QiTOF‐MS and HS‐SPME GC–MS
Source: J Sci Food Agric. 2020 Sep 21;101(4):1618–28. doi: 10.1002/jsfa.10781 (PMC7891407; doi:10.1002/jsfa.10781)
Supplement: Supplementary file 3 — Table S3. Supporting Information [file JSFA-101-1618-s003.xlsx]

## Sheet: Flour
	Correlation matrix (Spearman (n)): Flour
	Variables	m/z 53	m/z 54	m/z 56	m/z 57	m/z 58	m/z 58	m/z 59	m/z 70	m/z 71	m/z 72	m/z 75	m/z 76	m/z 77	m/z 82	m/z 82	m/z 83	m/z 83	m/z 84	m/z 84	m/z 85	m/z 85	m/z 86	m/z 86	m/z 87	m/z 87	m/z 97	m/z 98	m/z 99	m/z 100	m/z 100	m/z 101	m/z 102	m/z 112	m/z 112	m/z 113	m/z 113	m/z 114	m/z 114	m/z 115	m/z 116	m/z 118	m/z 120	m/z 125	m/z 129	m/z 130	m/z 139	m/z 140	m/z 153
	m/z 53	1
	m/z 54	0.586674	1
	m/z 56	0.83738	0.686053	1
	m/z 57	0.800113	0.651045	0.829475	1
	m/z 58	0.82157	0.601355	0.882552	0.891587	1
	m/z 58	0.800113	0.651045	0.829475	1	0.891587	1
	m/z 59	0.653303	0.293055	0.540373	0.639752	0.768492	0.639752	1
	m/z 70	0.798984	0.708639	0.791078	0.955957	0.866742	0.955957	0.561829	1
	m/z 71	0.794466	0.655562	0.814794	0.990966	0.878035	0.990966	0.632976	0.954828	1
	m/z 72	0.809147	0.644269	0.829475	0.994353	0.888199	0.994353	0.649915	0.948052	0.995483	1
	m/z 75	0.52908	0.43083	0.612648	0.602484	0.733484	0.602484	0.54489	0.587804	0.625071	0.599097	1
	m/z 76	0.583286	0.466968	0.637493	0.681536	0.80463	0.681536	0.643139	0.693958	0.692829	0.671372	0.946923	1
	m/z 77	0.77188	0.402597	0.534726	0.743648	0.716544	0.743648	0.843027	0.716544	0.753811	0.759458	0.567476	0.665726	1
	m/z 82	0.798984	0.620553	0.627329	0.789949	0.735743	0.789949	0.575381	0.85319	0.814794	0.812535	0.552795	0.663467	0.833992	1
	m/z 82	0.763975	0.709768	0.774139	0.888199	0.784303	0.888199	0.411632	0.932242	0.890457	0.878035	0.607002	0.695088	0.636364	0.87013	1
	m/z 83	0.730096	0.516657	0.561829	0.829475	0.752682	0.829475	0.643139	0.883682	0.840768	0.826087	0.562959	0.675889	0.839639	0.892716	0.827216	1
	m/z 83	0.77188	0.714286	0.760587	0.927724	0.848673	0.927724	0.546019	0.96725	0.915302	0.919819	0.558442	0.649915	0.706381	0.867871	0.927724	0.874647	1
	m/z 84	0.770751	0.569735	0.666855	0.915302	0.823828	0.915302	0.706381	0.928854	0.916431	0.916431	0.539243	0.655562	0.858837	0.887069	0.858837	0.944664	0.931112	1
	m/z 84	0.785432	0.721062	0.780915	0.948052	0.858837	0.948052	0.557312	0.978543	0.93563	0.939018	0.557312	0.654433	0.704122	0.859966	0.933371	0.871259	0.995483	0.929983	1
	m/z 85	0.748165	0.733484	0.717674	0.882552	0.848673	0.882552	0.623941	0.906268	0.892716	0.874647	0.635234	0.699605	0.72332	0.815923	0.861095	0.850932	0.894975	0.890457	0.894975	1
	m/z 85	0.759458	0.651045	0.802372	0.964992	0.865613	0.964992	0.704122	0.897233	0.968379	0.968379	0.573123	0.639752	0.754941	0.750423	0.810277	0.795596	0.856578	0.893845	0.881423	0.892716	1
	m/z 86	0.82157	0.731225	0.844156	0.862225	0.872388	0.862225	0.548278	0.890457	0.855449	0.845285	0.682665	0.763975	0.665726	0.783173	0.890457	0.796725	0.843027	0.82044	0.852061	0.871259	0.819311	1
	m/z 86	0.775268	0.596838	0.848673	0.950311	0.882552	0.950311	0.706381	0.852061	0.95144	0.959345	0.592321	0.638622	0.730096	0.701863	0.766234	0.722191	0.80463	0.831733	0.831733	0.831733	0.979673	0.803501	1
	m/z 87	0.334839	0.559571	0.194805	0.282891	0.156409	0.282891	0.166573	0.338227	0.293055	0.305477	0.0626765	0.172219	0.481649	0.579898	0.390175	0.334839	0.381141	0.394692	0.359684	0.369848	0.307736	0.339356	0.245624	1
	m/z 87	0.888199	0.604743	0.795596	0.846414	0.862225	0.846414	0.683794	0.83738	0.836251	0.83738	0.625071	0.709768	0.797854	0.777527	0.791078	0.801242	0.782044	0.828346	0.792208	0.826087	0.818182	0.927724	0.822699	0.325805	1
	m/z 97	0.632976	0.588933	0.574252	0.789949	0.697346	0.789949	0.516657	0.791078	0.812535	0.796725	0.704122	0.766234	0.759458	0.861095	0.82044	0.855449	0.797854	0.805759	0.795596	0.794466	0.761717	0.762846	0.717674	0.492942	0.699605	1
	m/z 98	0.73913	0.654433	0.677019	0.859966	0.791078	0.859966	0.653303	0.856578	0.887069	0.875776	0.65895	0.736872	0.836251	0.933371	0.866742	0.898363	0.861095	0.90175	0.862225	0.875776	0.863354	0.818182	0.82044	0.480519	0.786561	0.922078	1
	m/z 99	0.722191	0.666855	0.662338	0.873518	0.784303	0.873518	0.619424	0.855449	0.891587	0.887069	0.653303	0.730096	0.830604	0.910785	0.861095	0.83738	0.869001	0.890457	0.864483	0.88594	0.861095	0.805759	0.823828	0.57651	0.782044	0.917561	0.960474	1
	m/z 100	0.405985	0.481649	0.325805	0.373235	0.274986	0.373235	0.150762	0.443252	0.394692	0.36533	0.462451	0.54489	0.513269	0.570864	0.538114	0.450028	0.393563	0.395822	0.393563	0.410503	0.326934	0.520045	0.28402	0.69057	0.456804	0.661208	0.536985	0.586674	1
	m/z 100	0.639752	0.704122	0.596838	0.800113	0.702993	0.800113	0.573123	0.819311	0.82044	0.805759	0.613778	0.717674	0.789949	0.881423	0.839639	0.786561	0.826087	0.830604	0.822699	0.847544	0.78882	0.738001	0.732355	0.618295	0.702993	0.848673	0.920949	0.949181	0.649915	1
	m/z 101	0.800113	0.714286	0.797854	0.93563	0.90288	0.93563	0.72332	0.927724	0.941276	0.940147	0.713156	0.798984	0.832863	0.894975	0.883682	0.879164	0.926595	0.924337	0.933371	0.906268	0.91869	0.871259	0.889328	0.424054	0.83738	0.884811	0.955957	0.942405	0.500847	0.904009	1
	m/z 102	0.794466	0.696217	0.778656	0.936759	0.896104	0.936759	0.722191	0.939018	0.942405	0.941276	0.699605	0.792208	0.848673	0.904009	0.88594	0.896104	0.936759	0.943535	0.941276	0.90175	0.914173	0.865613	0.881423	0.427442	0.846414	0.872388	0.946923	0.93563	0.49633	0.90288	0.994353	1
	m/z 112	0.522304	0.60926	0.550536	0.687182	0.531338	0.687182	0.335968	0.706381	0.686053	0.681536	0.387916	0.518916	0.562959	0.749294	0.815923	0.617165	0.719932	0.693958	0.725579	0.683794	0.677019	0.630717	0.60926	0.639752	0.511011	0.719932	0.762846	0.793337	0.619424	0.847544	0.733484	0.721062	1
	m/z 112	0.732355	0.734613	0.675889	0.85432	0.733484	0.85432	0.444382	0.917561	0.878035	0.862225	0.565217	0.64201	0.715415	0.915302	0.926595	0.861095	0.914173	0.894975	0.910785	0.897233	0.827216	0.832863	0.752682	0.562959	0.753811	0.863354	0.899492	0.915302	0.597967	0.876906	0.889328	0.896104	0.810277	1
	m/z 113	0.770751	0.731225	0.745906	0.893845	0.859966	0.893845	0.622812	0.937888	0.90175	0.896104	0.684924	0.768492	0.774139	0.899492	0.890457	0.880294	0.945793	0.906268	0.942405	0.926595	0.864483	0.846414	0.811406	0.471485	0.777527	0.890457	0.913043	0.922078	0.533597	0.887069	0.962733	0.959345	0.753811	0.93563	1
	m/z 113	0.767363	0.671372	0.728967	0.957086	0.841897	0.957086	0.581028	0.95144	0.968379	0.958216	0.608131	0.673631	0.75607	0.861095	0.907397	0.888199	0.936759	0.936759	0.945793	0.940147	0.933371	0.856578	0.888199	0.358554	0.833992	0.850932	0.907397	0.920949	0.424054	0.844156	0.929983	0.936759	0.693958	0.933371	0.923207	1
	m/z 114	0.776398	0.733484	0.687182	0.85319	0.809147	0.85319	0.591191	0.924337	0.872388	0.861095	0.64201	0.718803	0.789949	0.928854	0.884811	0.909656	0.936759	0.924337	0.926595	0.91869	0.822699	0.846414	0.752682	0.509881	0.785432	0.873518	0.911914	0.910785	0.543761	0.867871	0.933371	0.940147	0.710898	0.959345	0.975155	0.920949	1
	m/z 114	0.768492	0.656691	0.724449	0.944664	0.840768	0.944664	0.594579	0.954828	0.957086	0.950311	0.564088	0.6262	0.760587	0.856578	0.879164	0.897233	0.949181	0.954828	0.95144	0.925466	0.919819	0.835121	0.872388	0.337098	0.815923	0.801242	0.889328	0.891587	0.361942	0.814794	0.919819	0.933371	0.645398	0.923207	0.916431	0.98419	0.929983	1
	m/z 115	0.734613	0.621683	0.738001	0.844156	0.850932	0.844156	0.77301	0.82157	0.840768	0.850932	0.601355	0.735743	0.805759	0.817053	0.763975	0.742518	0.801242	0.823828	0.822699	0.767363	0.847544	0.750423	0.839639	0.419537	0.758329	0.716544	0.85319	0.835121	0.426313	0.855449	0.914173	0.917561	0.719932	0.744777	0.833992	0.797854	0.784303	0.785432	1
	m/z 116	0.75607	0.548278	0.687182	0.818182	0.803501	0.818182	0.778656	0.785432	0.826087	0.83738	0.602484	0.724449	0.873518	0.843027	0.731225	0.741389	0.763975	0.817053	0.782044	0.712027	0.809147	0.701863	0.812535	0.462451	0.759458	0.733484	0.852061	0.848673	0.486166	0.855449	0.893845	0.904009	0.677019	0.733484	0.80463	0.782044	0.774139	0.770751	0.972897	1
	m/z 118	0.442123	0.431959	0.242236	0.358554	0.267081	0.358554	0.215133	0.445511	0.380011	0.364201	0.347261	0.335968	0.587804	0.608131	0.486166	0.561829	0.492942	0.534726	0.456804	0.465839	0.342744	0.435347	0.259176	0.644269	0.39808	0.582157	0.543761	0.568605	0.678148	0.558442	0.477132	0.492942	0.530209	0.664596	0.557312	0.473744	0.652174	0.503106	0.335968	0.395822	1
	m/z 120	0.614907	0.518916	0.445511	0.561829	0.530209	0.561829	0.329193	0.661208	0.583286	0.570864	0.511011	0.498588	0.608131	0.732355	0.667984	0.744777	0.708639	0.704122	0.678148	0.663467	0.522304	0.628458	0.443252	0.431959	0.602484	0.700734	0.643139	0.640881	0.471485	0.54489	0.630717	0.65782	0.44664	0.794466	0.728967	0.693958	0.82157	0.713156	0.411632	0.445511	0.794466	1
	m/z 125	0.770751	0.705251	0.748165	0.900621	0.869001	0.900621	0.594579	0.928854	0.887069	0.894975	0.646527	0.741389	0.741389	0.880294	0.893845	0.876906	0.958216	0.90175	0.954828	0.872388	0.83738	0.87013	0.798984	0.433089	0.810277	0.878035	0.876906	0.887069	0.465839	0.811406	0.941276	0.945793	0.687182	0.891587	0.955957	0.915302	0.939018	0.904009	0.818182	0.78882	0.492942	0.738001	1
	m/z 129	0.770751	0.683794	0.630717	0.846414	0.718803	0.846414	0.538114	0.869001	0.852061	0.844156	0.530209	0.64201	0.806889	0.916431	0.887069	0.844156	0.858837	0.879164	0.865613	0.87013	0.82157	0.814794	0.757199	0.619424	0.805759	0.847544	0.905138	0.936759	0.647657	0.91869	0.883682	0.884811	0.839639	0.93563	0.884811	0.905138	0.891587	0.867871	0.813665	0.817053	0.6262	0.664596	0.852061	1
	m/z 130	0.770751	0.613778	0.61039	0.849802	0.70751	0.849802	0.547149	0.865613	0.855449	0.85319	0.500847	0.621683	0.832863	0.933371	0.888199	0.85319	0.864483	0.897233	0.866742	0.832863	0.805759	0.785432	0.752682	0.601355	0.798984	0.832863	0.905138	0.937888	0.608131	0.91869	0.876906	0.88594	0.831733	0.915302	0.863354	0.896104	0.874647	0.869001	0.819311	0.843027	0.603614	0.639752	0.844156	0.98419	1
	m/z 139	0.70751	0.636364	0.704122	0.861095	0.879164	0.861095	0.792208	0.852061	0.866742	0.873518	0.678148	0.774139	0.830604	0.831733	0.751553	0.817053	0.857708	0.872388	0.863354	0.826087	0.865613	0.747036	0.843027	0.39808	0.754941	0.802372	0.872388	0.864483	0.390175	0.839639	0.944664	0.955957	0.625071	0.792208	0.907397	0.855449	0.873518	0.856578	0.93563	0.919819	0.408244	0.59345	0.899492	0.784303	0.783173
	m/z 140	0.725579	0.628458	0.69057	0.862225	0.862225	0.862225	0.765104	0.869001	0.865613	0.873518	0.645398	0.744777	0.841897	0.852061	0.765104	0.829475	0.879164	0.891587	0.882552	0.826087	0.85432	0.742518	0.823828	0.431959	0.748165	0.793337	0.863354	0.865613	0.418408	0.843027	0.939018	0.955957	0.64201	0.819311	0.917561	0.864483	0.894975	0.874647	0.929983	0.920949	0.472614	0.632976	0.907397	0.809147	0.810277	0.990966	1
	m/z 153	0.787691	0.6917	0.688312	0.847544	0.797854	0.847544	0.552795	0.884811	0.861095	0.859966	0.649915	0.709768	0.798984	0.945793	0.878035	0.894975	0.914173	0.891587	0.90288	0.855449	0.796725	0.840768	0.75607	0.524562	0.809147	0.916431	0.928854	0.929983	0.562959	0.848673	0.925466	0.929983	0.679277	0.933371	0.936759	0.915302	0.959345	0.909656	0.777527	0.793337	0.646527	0.817053	0.950311	0.898363	0.893845	0.859966	0.874647	1
	m/z 153	0.802372	0.696217	0.664596	0.847544	0.785432	0.847544	0.540373	0.917561	0.85319	0.848673	0.578769	0.660079	0.78882	0.943535	0.892716	0.922078	0.944664	0.915302	0.9345	0.879164	0.784303	0.832863	0.721062	0.488425	0.808018	0.852061	0.898363	0.891587	0.52908	0.845285	0.907397	0.919819	0.681536	0.940147	0.93563	0.919819	0.96725	0.927724	0.77301	0.774139	0.652174	0.815923	0.936759	0.914173	0.908526	0.83738	0.867871	0.974026
	m/z 154	0.77188	0.630717	0.704122	0.869001	0.836251	0.869001	0.558442	0.928854	0.889328	0.873518	0.695088	0.778656	0.770751	0.910785	0.90175	0.923207	0.899492	0.899492	0.893845	0.898363	0.82044	0.898363	0.786561	0.385658	0.864483	0.882552	0.90288	0.890457	0.52908	0.829475	0.910785	0.924337	0.652174	0.916431	0.928854	0.926595	0.937888	0.916431	0.770751	0.765104	0.523433	0.750423	0.923207	0.864483	0.864483	0.843027	0.847544	0.939018
	m/z 156	0.586674	0.608131	0.637493	0.876906	0.758329	0.876906	0.504235	0.898363	0.890457	0.874647	0.571993	0.679277	0.665726	0.767363	0.845285	0.801242	0.861095	0.863354	0.87013	0.797854	0.823828	0.792208	0.791078	0.312253	0.731225	0.741389	0.810277	0.818182	0.424054	0.810277	0.856578	0.887069	0.636364	0.819311	0.815923	0.883682	0.819311	0.888199	0.809147	0.792208	0.370977	0.52908	0.833992	0.77188	0.797854	0.835121	0.845285	0.797854
	m/z 167	0.65895	0.70751	0.758329	0.813665	0.761717	0.813665	0.574252	0.801242	0.83738	0.844156	0.501976	0.582157	0.644269	0.749294	0.725579	0.603614	0.775268	0.727837	0.793337	0.724449	0.826087	0.654433	0.830604	0.457933	0.618295	0.644269	0.783173	0.796725	0.386787	0.822699	0.850932	0.849802	0.695088	0.75607	0.809147	0.770751	0.75607	0.779785	0.893845	0.874647	0.311124	0.373235	0.74026	0.731225	0.736872	0.861095	0.859966	0.727837
	m/z 169	0.664596	0.331451	0.462451	0.700734	0.611519	0.700734	0.579898	0.687182	0.745906	0.722191	0.585545	0.634105	0.839639	0.778656	0.640881	0.819311	0.61039	0.73913	0.620553	0.667984	0.701863	0.64201	0.693958	0.319029	0.73913	0.800113	0.813665	0.775268	0.551666	0.714286	0.738001	0.749294	0.491813	0.713156	0.693958	0.761717	0.710898	0.73913	0.662338	0.73913	0.539243	0.578769	0.647657	0.766234	0.780915	0.6917	0.69057	0.770751
	m/z 170	0.513269	0.60926	0.561829	0.752682	0.647657	0.752682	0.394692	0.779785	0.747036	0.728967	0.444382	0.539243	0.555054	0.696217	0.774139	0.801242	0.776398	0.777527	0.777527	0.775268	0.736872	0.784303	0.669113	0.320158	0.645398	0.750423	0.815923	0.757199	0.429701	0.72332	0.779785	0.765104	0.67476	0.774139	0.757199	0.782044	0.754941	0.786561	0.646527	0.564088	0.485037	0.490683	0.752682	0.75607	0.730096	0.637493	0.640881	0.753811
	m/z 173	0.784303	0.561829	0.602484	0.83738	0.714286	0.83738	0.57764	0.864483	0.859966	0.848673	0.618295	0.704122	0.878035	0.9345	0.859966	0.90288	0.850932	0.896104	0.848673	0.80463	0.778656	0.779785	0.733484	0.523433	0.787691	0.900621	0.915302	0.925466	0.660079	0.883682	0.890457	0.898363	0.733484	0.904009	0.888199	0.881423	0.909656	0.869001	0.769622	0.826087	0.677019	0.726708	0.85432	0.923207	0.944664	0.797854	0.822699	0.925466
	m/z 183	0.750423	0.57764	0.789949	0.892716	0.843027	0.892716	0.679277	0.822699	0.892716	0.907397	0.564088	0.646527	0.733484	0.741389	0.74026	0.673631	0.791078	0.776398	0.82044	0.713156	0.865613	0.715415	0.899492	0.28402	0.747036	0.67476	0.795596	0.800113	0.341615	0.770751	0.878035	0.880294	0.586674	0.696217	0.776398	0.819311	0.718803	0.812535	0.924337	0.928854	0.225296	0.346132	0.783173	0.744777	0.768492	0.878035	0.874647	0.752682
	m/z 183	0.759458	0.618295	0.6262	0.897233	0.758329	0.897233	0.553924	0.925466	0.900621	0.892716	0.492942	0.581028	0.778656	0.856578	0.871259	0.90175	0.923207	0.939018	0.925466	0.861095	0.835121	0.798984	0.777527	0.358554	0.822699	0.753811	0.840768	0.846414	0.39808	0.803501	0.863354	0.893845	0.616036	0.881423	0.847544	0.943535	0.888199	0.954828	0.761717	0.77301	0.522304	0.709768	0.87013	0.875776	0.897233	0.808018	0.83738	0.882552
	m/z 184	0.670243	0.686053	0.75607	0.907397	0.801242	0.907397	0.569735	0.882552	0.900621	0.909656	0.478261	0.60926	0.654433	0.774139	0.831733	0.722191	0.859966	0.822699	0.88594	0.761717	0.875776	0.767363	0.865613	0.378882	0.715415	0.705251	0.828346	0.823828	0.363072	0.823828	0.891587	0.894975	0.734613	0.778656	0.817053	0.848673	0.767363	0.840768	0.922078	0.878035	0.2524	0.36646	0.833992	0.797854	0.814794	0.862225	0.859966	0.77188
	m/z 190	0.749294	0.557312	0.602484	0.874647	0.759458	0.874647	0.586674	0.917561	0.884811	0.872388	0.500847	0.595709	0.783173	0.840768	0.843027	0.932242	0.894975	0.950311	0.890457	0.882552	0.829475	0.822699	0.770751	0.315641	0.840768	0.748165	0.832863	0.826087	0.351779	0.765104	0.845285	0.873518	0.57651	0.861095	0.845285	0.920949	0.888199	0.941276	0.705251	0.70751	0.489554	0.702993	0.849802	0.829475	0.855449	0.774139	0.794466	0.852061
	m/z 197	0.747036	0.603614	0.581028	0.87013	0.710898	0.87013	0.555054	0.898363	0.881423	0.87013	0.41502	0.503106	0.766234	0.835121	0.833992	0.883682	0.887069	0.931112	0.890457	0.866742	0.831733	0.765104	0.763975	0.358554	0.794466	0.699605	0.826087	0.827216	0.339356	0.789949	0.829475	0.855449	0.607002	0.862225	0.813665	0.923207	0.864483	0.942405	0.725579	0.733484	0.497459	0.656691	0.808018	0.863354	0.88594	0.75607	0.786561	0.831733
	m/z 215	0.299831	0.383399	0.254658	0.265951	0.204969	0.265951	0.0604178	0.229814	0.249012	0.239977	0.303219	0.288538	0.339356	0.294184	0.309994	0.28402	0.228684	0.238848	0.217391	0.319029	0.2524	0.472614	0.249012	0.503106	0.471485	0.483907	0.356296	0.427442	0.681536	0.347261	0.305477	0.288538	0.274986	0.374365	0.288538	0.329193	0.317899	0.26821	0.15415	0.190288	0.556183	0.39808	0.33371	0.462451	0.39808	0.16996	0.175607	0.440994
	m/z 249	-0.083004	-0.246753	-0.00621118	-0.158667	-0.191417	-0.158667	-0.411632	-0.13834	-0.145116	-0.139469	-0.237719	-0.267081	-0.304348	-0.239977	-0.15415	-0.384529	-0.211745	-0.273857	-0.211745	-0.261434	-0.227555	-0.160926	-0.147374	-0.0559006	-0.193676	-0.33371	-0.348391	-0.21965	0.0513834	-0.242236	-0.296443	-0.290796	-0.147374	-0.145116	-0.237719	-0.20271	-0.245624	-0.16996	-0.279503	-0.223038	-0.0954263	-0.258046	-0.297572	-0.201581	-0.172219	-0.360813	-0.297572	-0.259176
	m/z 255	-0.0988142	0.0118577	-0.160926	-0.237719	-0.289667	-0.237719	-0.401468	-0.107849	-0.225296	-0.255788	-0.214003	-0.133823	-0.210615	-0.000564653	0.042349	-0.123659	-0.137211	-0.206098	-0.127047	-0.1214	-0.279503	-0.0581592	-0.313382	0.207228	-0.172219	-0.0649351	-0.139469	-0.153021	0.400339	-0.0152456	-0.181254	-0.173348	0.128176	-0.0118577	-0.106719	-0.163185	-0.079616	-0.206098	-0.116883	-0.125918	0.0649351	-0.068323	-0.130435	0.00282326	-0.0287973	-0.227555	-0.172219	-0.1214
	m/z 256	0.012987	0.0705816	-0.0479955	-0.150762	-0.212874	-0.150762	-0.131564	-0.120271	-0.176736	-0.168831	-0.120271	-0.180124	0.0457369	-0.0446076	-0.0570299	-0.0299266	-0.0592885	-0.0265387	-0.0863919	-0.0671937	-0.102202	-0.0265387	-0.149633	0.337098	0.0254094	-0.0446076	-0.118012	-0.112366	0.241107	-0.0988142	-0.116883	-0.0818746	0.0152456	0.0333145	-0.0615471	-0.104461	0.00734049	-0.094297	-0.189159	-0.17109	0.440994	0.377753	-0.0321852	-0.00846979	-0.0502541	-0.112366	-0.0728402	-0.000564653
	m/z 257	0.363072	0.49633	0.334839	0.39808	0.307736	0.39808	0.26821	0.41389	0.452287	0.428571	0.438735	0.411632	0.524562	0.552795	0.464709	0.429701	0.440994	0.459063	0.408244	0.533597	0.426313	0.387916	0.389046	0.557312	0.433089	0.556183	0.584416	0.632976	0.564088	0.683794	0.524562	0.52908	0.451158	0.57651	0.532468	0.490683	0.558442	0.47939	0.354037	0.427442	0.494071	0.473744	0.405985	0.535855	0.538114	0.440994	0.43083	0.543761
	m/z 429	0.39808	0.314512	0.407115	0.36646	0.434218	0.36646	0.488425	0.307736	0.405985	0.390175	0.522304	0.550536	0.4952	0.474873	0.38227	0.36646	0.282891	0.334839	0.303219	0.352908	0.410503	0.392434	0.433089	0.258046	0.307736	0.556183	0.604743	0.52908	0.469226	0.54489	0.534726	0.47939	0.508752	0.367589	0.443252	0.338227	0.400339	0.302089	0.582157	0.591191	0.331451	0.123659	0.350649	0.444382	0.429701	0.474873	0.444382	0.426313
[truncated: 18 more columns]

## Sheet: Porridge
Correlation matrix (Spearman (n)): Porridge
Variables	m/z 43	m/z 47	m/z 48	m/z 58	m/z 65	m/z 66	m/z 68	m/z 76	m/z 79	m/z 80	m/z 82	m/z 83	m/z 84	m/z 93	m/z 95	m/z 96	m/z 97	m/z 119	m/z 120	m/z 121	m/z 122	m/z 122	m/z 123	m/z 123	m/z 125	m/z 128	m/z 138	m/z 139	m/z 139	m/z 140	m/z 140	m/z 149	m/z 151	m/z 151	m/z 152	m/z 152	m/z 153	m/z 153	m/z 153	m/z 154	m/z 154	m/z 163	m/z 164	m/z 165	m/z 169	m/z 170	m/z 172	m/z 193	m/z 199
m/z 43	1
m/z 47	0.789949	1
m/z 48	0.767363	0.987578	1
m/z 58	-0.150762	-0.255788	-0.293055	1
m/z 65	0.792208	0.979673	0.978543	-0.334839	1
m/z 66	0.758329	0.958216	0.960474	-0.309994	0.976285	1
m/z 68	0.751553	0.747036	0.719932	-0.103331	0.727837	0.754941	1
m/z 76	0.328993	0.454702	0.440545	-0.316536	0.462063	0.50793	0.430353	1
m/z 79	-0.200452	-0.129305	-0.124788	0.313382	-0.188029	-0.12253	-0.118012	-0.25085	1
m/z 80	0.0355731	0.158667	0.174478	0.0909091	0.164314	0.129305	0.23546	0.231032	0.343874	1
m/z 82	-0.492942	-0.351779	-0.369848	0.581028	-0.409373	-0.393563	-0.227555	-0.305211	0.625071	0.472614	1
m/z 83	-0.437606	-0.280632	-0.312253	0.600226	-0.355167	-0.340486	-0.188029	-0.243489	0.600226	0.450028	0.980802	1
m/z 84	-0.386787	-0.250141	-0.277244	0.647657	-0.33258	-0.314512	-0.139469	-0.237827	0.622812	0.460192	0.969509	0.985319	1
m/z 93	-0.158667	-0.221909	-0.229814	0.530209	-0.260305	-0.253529	-0.23546	-0.513026	0.639752	0.206098	0.476002	0.500847	0.47939	1
m/z 95	-0.234596	-0.058225	-0.0966648	0.274166	-0.120407	-0.0276993	0.00169587	0.293084	0.551159	0.361221	0.531939	0.586207	0.577163	0.273036	1
m/z 96	-0.322417	-0.15528	-0.178995	0.516657	-0.184641	-0.15528	-0.185771	0.0962631	0.256917	0.487295	0.588933	0.60926	0.622812	0.255788	0.624647	1
m/z 97	-0.28402	-0.393563	-0.411632	0.793337	-0.418408	-0.355167	-0.129305	-0.125142	0.15415	-0.00846979	0.346132	0.323546	0.356296	0.234331	0.215376	0.443252	1
m/z 119	-0.159797	-0.160926	-0.175607	0.743648	-0.182383	-0.141728	-0.1214	-0.215743	0.524562	0.345003	0.705251	0.714286	0.741389	0.602484	0.579424	0.654433	0.518916	1
m/z 120	-0.079616	-0.141728	-0.16996	0.663467	-0.156409	-0.130435	-0.146245	-0.253682	0.532468	0.225296	0.6262	0.65782	0.660079	0.667984	0.563596	0.52795	0.39808	0.939018	1
m/z 121	-0.141728	-0.0355731	-0.053642	0.411632	-0.0344438	-0.0141163	-0.145116	-0.182334	0.524562	0.320158	0.587804	0.6262	0.587804	0.594579	0.602035	0.466968	0.190288	0.791078	0.899492	1
m/z 122	-0.30096	-0.288538	-0.302089	0.597967	-0.312253	-0.243365	-0.224167	-0.0673842	0.661208	0.274986	0.605872	0.622812	0.632976	0.649915	0.741097	0.573123	0.465839	0.828346	0.856578	0.784303	1
m/z 122	-0.206098	-0.083004	-0.0976849	0.31677	-0.0852626	-0.0592885	-0.197064	-0.0911668	0.583286	0.358554	0.564088	0.604743	0.565217	0.550536	0.698135	0.47939	0.168831	0.715415	0.829475	0.966121	0.810277	1
m/z 123	-0.506494	-0.408244	-0.451158	0.328063	-0.403727	-0.412761	-0.305477	-0.0951306	0.440994	0.550536	0.635234	0.631846	0.578769	0.558442	0.498022	0.520045	0.223038	0.508752	0.491813	0.546019	0.643139	0.571993	1
m/z 123	0.00734049	0.133823	0.118012	0.190288	0.114625	0.107849	0.209486	0.116648	0.549407	0.612648	0.532468	0.547149	0.583286	0.207228	0.559073	0.426313	0.0784867	0.457933	0.387916	0.418408	0.456804	0.472614	0.485037	1
m/z 125	-0.321287	-0.347261	-0.346132	0.846414	-0.390175	-0.378882	-0.271598	-0.458099	0.359684	0.173348	0.708639	0.670243	0.70751	0.442123	0.182589	0.511011	0.67476	0.741389	0.656691	0.490683	0.540373	0.408244	0.281762	0.106719	1
m/z 128	-0.110107	-0.0547713	-0.094297	0.697346	-0.110107	-0.119142	-0.0186335	-0.285958	0.489554	0.244495	0.74026	0.73913	0.768492	0.461321	0.466365	0.591191	0.417278	0.747036	0.681536	0.500847	0.584416	0.439864	0.357425	0.540373	0.679277	1
m/z 138	-0.116883	-0.0412196	-0.0694523	0.667984	-0.0784867	-0.0581592	0.0931677	-0.0413365	0.518916	0.567476	0.828346	0.836251	0.852061	0.497459	0.554551	0.648786	0.417278	0.850932	0.774139	0.662338	0.724449	0.600226	0.597967	0.573123	0.677019	0.768492	1
m/z 139	-0.243365	-0.166573	-0.20271	0.700734	-0.215133	-0.209486	-0.0547713	-0.156286	0.44777	0.436477	0.887069	0.88594	0.883682	0.455675	0.457321	0.588933	0.420666	0.782044	0.726708	0.625071	0.629588	0.550536	0.547149	0.381141	0.800113	0.792208	0.909656	1
m/z 139	-0.148504	-0.140599	-0.180124	0.731225	-0.209486	-0.207228	-0.0321852	-0.22367	0.482778	0.295313	0.82157	0.809147	0.828346	0.428571	0.384964	0.480519	0.448899	0.716544	0.646527	0.462451	0.542631	0.395822	0.36533	0.352908	0.802372	0.879164	0.82157	0.936759	1
m/z 140	-0.272727	-0.160926	-0.194805	0.686053	-0.21965	-0.224167	-0.0762281	-0.224236	0.462451	0.419537	0.887069	0.883682	0.880294	0.4952	0.406445	0.555054	0.378882	0.732355	0.678148	0.586674	0.595709	0.514399	0.542631	0.347261	0.801242	0.795596	0.884811	0.987578	0.937888	1
m/z 140	-0.182383	-0.182383	-0.239977	0.732355	-0.26821	-0.278374	-0.0852626	-0.141563	0.433089	0.304348	0.810277	0.823828	0.846414	0.354037	0.365744	0.508752	0.461321	0.639752	0.5607	0.375494	0.49633	0.335968	0.43083	0.451158	0.727837	0.808018	0.802372	0.876906	0.928854	0.874647	1
m/z 149	-0.166573	-0.0750988	-0.0457369	0.623941	-0.0615471	-0.00395257	-0.125918	-0.200454	0.516657	0.459063	0.567476	0.536985	0.570864	0.592321	0.426795	0.603614	0.424054	0.824958	0.705251	0.629588	0.704122	0.570864	0.485037	0.400339	0.660079	0.607002	0.693958	0.617165	0.559571	0.597967	0.459063	1
m/z 151	-0.194805	-0.180124	-0.218521	0.664596	-0.210615	-0.178995	-0.0287973	-0.287091	0.586674	0.399209	0.850932	0.838509	0.832863	0.543761	0.481063	0.499718	0.410503	0.779785	0.779785	0.726708	0.673631	0.667984	0.536985	0.401468	0.786561	0.75607	0.833992	0.924337	0.872388	0.907397	0.776398	0.667984	1
m/z 151	-0.173348	-0.120271	-0.181254	0.638622	-0.210615	-0.207228	0.0457369	-0.265007	0.663467	0.445511	0.847544	0.862225	0.863354	0.562959	0.599774	0.507623	0.390175	0.704122	0.697346	0.643139	0.649915	0.636364	0.550536	0.532468	0.665726	0.787691	0.812535	0.840768	0.836251	0.848673	0.791078	0.494071	0.881423	1
m/z 152	-0.0214629	-0.0338887	-0.0858515	0.64784	-0.107879	-0.11974	-0.0316295	-0.319457	0.541655	0.333804	0.685682	0.703756	0.712228	0.60209	0.461974	0.516803	0.290878	0.731432	0.763061	0.689636	0.598136	0.629201	0.413443	0.359221	0.695284	0.778876	0.670432	0.792996	0.801469	0.790737	0.689636	0.580627	0.852866	0.839311	1
m/z 152	-0.287408	-0.180124	-0.204969	0.517787	-0.226426	-0.198193	-0.200452	-0.2282	0.629588	0.428571	0.705251	0.654433	0.671372	0.474873	0.556812	0.601355	0.255788	0.666855	0.616036	0.581028	0.662338	0.571993	0.553924	0.372106	0.64201	0.696217	0.644269	0.724449	0.716544	0.733484	0.605872	0.717674	0.782044	0.724449	0.810506	1
m/z 153	-0.23546	-0.271598	-0.293055	0.716544	-0.320158	-0.326934	-0.166573	-0.330692	0.604743	0.434218	0.83738	0.823828	0.82044	0.621683	0.478802	0.547149	0.486166	0.775268	0.776398	0.695088	0.706381	0.673631	0.531338	0.407115	0.823828	0.787691	0.796725	0.887069	0.873518	0.881423	0.786561	0.640881	0.920949	0.896104	0.881107	0.769622	1
m/z 153	-0.149633	-0.112366	-0.140599	0.696217	-0.180124	-0.194805	-0.0750988	-0.373727	0.568605	0.346132	0.836251	0.828346	0.822699	0.5607	0.415489	0.477132	0.396951	0.759458	0.750423	0.677019	0.587804	0.604743	0.416149	0.442123	0.785432	0.850932	0.784303	0.882552	0.898363	0.882552	0.811406	0.587804	0.888199	0.880294	0.90144	0.735743	0.93563	1
m/z 153	-0.20271	-0.167702	-0.210615	0.667984	-0.254658	-0.28402	-0.112366	-0.409968	0.623941	0.354037	0.829475	0.819311	0.812535	0.607002	0.449407	0.440994	0.368718	0.695088	0.688312	0.608131	0.594579	0.570864	0.490683	0.444382	0.727837	0.844156	0.752682	0.83738	0.882552	0.861095	0.811406	0.522304	0.844156	0.933371	0.876589	0.762846	0.923207	0.958216	1
m/z 154	-0.279503	-0.216262	-0.23546	0.665726	-0.277244	-0.293055	-0.130435	-0.389016	0.561829	0.387916	0.875776	0.858837	0.861095	0.556183	0.404183	0.49633	0.378882	0.718803	0.697346	0.630717	0.612648	0.590062	0.478261	0.402597	0.826087	0.827216	0.800113	0.917561	0.913043	0.940147	0.823828	0.588933	0.913043	0.896104	0.861339	0.763975	0.953698	0.946923	0.937888	1
m/z 154	-0.319029	-0.259176	-0.272727	0.776398	-0.31677	-0.306606	-0.133823	-0.338053	0.587804	0.457933	0.889328	0.871259	0.889328	0.574252	0.452798	0.568605	0.542631	0.832863	0.763975	0.681536	0.717674	0.634105	0.571993	0.469226	0.875776	0.761717	0.884811	0.909656	0.855449	0.909656	0.82157	0.713156	0.899492	0.874647	0.775487	0.738001	0.922078	0.896104	0.876906	0.931112	1
m/z 163	0.376623	0.374365	0.383399	-0.184641	0.444382	0.41389	0.260305	0.35674	-0.559571	0.0367024	-0.383399	-0.350649	-0.338227	-0.200452	-0.179197	0.136081	-0.249012	-0.0355731	-0.111237	-0.217391	-0.244495	-0.31677	-0.173348	-0.164314	-0.30096	-0.0728402	-0.0717109	-0.160926	-0.20384	-0.190288	-0.264822	0.0231508	-0.335968	-0.445511	-0.214064	-0.25127	-0.381141	-0.334839	-0.41502	-0.360813	-0.387916	1
m/z 164	-0.0789337	-0.362868	-0.357189	0.726304	-0.359461	-0.375361	-0.259516	-0.302963	0.0709835	0.202729	0.287909	0.248158	0.27428	0.367411	-0.0437753	0.426469	0.653616	0.45827	0.407162	0.226579	0.334474	0.161842	0.244751	-0.00397508	0.68201	0.35151	0.341289	0.401483	0.407162	0.370818	0.413976	0.54345	0.428741	0.278823	0.450447	0.406026	0.558215	0.449184	0.385583	0.411705	0.508242	-0.0936983	1
m/z 165	0.0152456	-0.211745	-0.195935	0.566347	-0.243365	-0.241107	-0.112366	-0.129672	0.254658	0.34952	0.260305	0.234331	0.262564	0.523433	0.122668	0.298701	0.480519	0.500847	0.429701	0.254658	0.435347	0.247883	0.255788	-0.0344438	0.585545	0.297572	0.41389	0.442123	0.47939	0.442123	0.404856	0.543761	0.428571	0.391304	0.508331	0.454545	0.597967	0.455675	0.470356	0.486166	0.535855	-0.0592885	0.68201	1
m/z 169	-0.206098	-0.208357	-0.233202	0.709768	-0.288538	-0.277244	-0.1214	-0.286524	0.702993	0.346132	0.844156	0.824958	0.844156	0.532468	0.490108	0.471485	0.509881	0.765104	0.708639	0.567476	0.652174	0.548278	0.418408	0.507623	0.770751	0.826087	0.801242	0.83738	0.90175	0.830604	0.866742	0.570864	0.827216	0.883682	0.785654	0.700734	0.90288	0.923207	0.926595	0.888199	0.896104	-0.445511	0.408297	0.508752	1
m/z 170	-0.378882	-0.299831	-0.373235	0.562959	-0.387916	-0.360813	-0.0875212	-0.108721	0.491813	0.157538	0.775268	0.782044	0.795596	0.191417	0.560204	0.419537	0.44664	0.503106	0.443252	0.342744	0.516657	0.368718	0.470356	0.565217	0.523433	0.727837	0.631846	0.704122	0.75607	0.693958	0.833992	0.276115	0.679277	0.777527	0.55634	0.565217	0.646527	0.673631	0.72332	0.696217	0.692829	-0.481649	0.137992	0.0784867	0.763975	1
m/z 172	-0.384529	-0.402597	-0.396951	0.583286	-0.451158	-0.476002	-0.253529	-0.209514	0.324675	0.373235	0.625071	0.57764	0.631846	0.217391	0.3974	0.531338	0.47939	0.532468	0.426313	0.308865	0.504235	0.350649	0.351779	0.291925	0.72332	0.611519	0.504235	0.636364	0.663467	0.636364	0.586674	0.482778	0.600226	0.625071	0.609997	0.684924	0.74026	0.611519	0.652174	0.726708	0.699605	-0.277244	0.508242	0.521174	0.637493	0.57651	1
m/z 193	-0.103448	0.101187	0.0525721	0.0876202	0.0514415	0.0163935	-0.305823	0.0578232	0.389486	0.149802	0.382702	0.408706	0.351046	0.22216	0.460102	0.342001	-0.0921425	0.335218	0.430187	0.519503	0.379311	0.564726	0.276428	0.166761	0.226682	0.39853	0.362352	0.422273	0.430187	0.434709	0.415489	0.197287	0.390616	0.464104	0.487984	0.528548	0.447146	0.485585	0.535331	0.433579	0.343132	-0.211984	-0.0358162	0.135105	0.485585	0.336348	0.192764	1
m/z 199	0.10559	0.348391	0.326934	-0.390175	0.343874	0.324675	0.419537	0.527748	-0.0265387	0.535855	-0.0141163	-0.0197628	-0.0163749	-0.334839	0.3013	0.265951	-0.279503	-0.227555	-0.288538	-0.136081	-0.0784867	-0.0208922	0.174478	0.36646	-0.360813	-0.0310559	0.107849	-0.0468662	-0.114625	-0.0265387	-0.0694523	-0.163185	-0.114625	0.0909091	-0.128212	0.0852626	-0.127047	-0.168831	-0.068323	-0.0705816	-0.107849	0.145116	-0.374225	-0.195935	-0.139469	0.0592885	0.0333145	0.137366	1
m/z 223	0.167702	0.378882	0.394692	-0.346132	0.39808	0.400339	0.46358	0.590036	-0.243365	0.416149	-0.20271	-0.182383	-0.145116	-0.390175	0.217637	0.0750988	-0.287408	-0.137211	-0.259176	-0.151892	-0.0739695	-0.102202	0.0965556	0.355167	-0.46358	-0.227555	0.0265387	-0.218521	-0.340486	-0.238848	-0.271598	-0.038961	-0.33371	-0.220779	-0.391415	-0.175607	-0.399209	-0.400339	-0.364201	-0.343874	-0.221909	0.399209	-0.401483	-0.254658	-0.369848	-0.134952	-0.104461	-0.252685	0.675889
m/z 224	0.358656	0.367693	0.394239	-0.445637	0.404406	0.370517	0.461452	0.51572	-0.563118	0.19486	-0.330415	-0.320249	-0.298786	-0.638238	-0.121572	-0.169444	-0.404406	-0.355267	-0.419091	-0.369952	-0.424739	-0.340582	-0.346795	-0.0491387	-0.387461	-0.309517	-0.13612	-0.230443	-0.259814	-0.246258	-0.237786	-0.305563	-0.355832	-0.336063	-0.450847	-0.3756	-0.402146	-0.414007	-0.416267	-0.325332	-0.343406	0.431517	-0.330025	-0.176221	-0.426998	-0.280712	-0.10675	-0.221657	0.513979
m/z 225	0.214003	0.328063	0.38227	-0.207228	0.322417	0.313382	0.320158	0.377691	-0.150762	0.287408	-0.0604178	-0.068323	0.00395257	-0.356296	0.178067	0.165443	-0.340486	0.000564653	-0.116883	-0.153021	-0.0479955	-0.150762	-0.191417	0.247883	-0.211745	0.042349	0.116883	-0.0649351	-0.0852626	-0.0773574	-0.110107	0.0412196	-0.236589	-0.165443	-0.204462	-0.0141163	-0.220779	-0.17109	-0.182383	-0.137211	-0.114625	0.466968	-0.251566	-0.174478	-0.158667	-0.130435	0.0988142	-0.104579	0.483907
m/z 229	0.16197	0.177939	0.205884	-0.135735	0.228697	0.264627	0.0422034	0.170722	-0.384964	-0.243525	-0.438573	-0.410057	-0.386104	-0.116345	-0.381973	-0.228697	-0.127181	-0.147712	-0.169954	-0.160829	-0.207595	-0.217861	-0.232119	-0.366713	-0.117485	-0.366713	-0.307401	-0.222994	-0.268049	-0.226416	-0.273752	0.0467659	-0.233259	-0.507011	-0.184835	-0.228697	-0.355877	-0.347323	-0.472792	-0.304549	-0.28858	0.406636	-0.0246633	0.111782	-0.429448	-0.422604	-0.28915	-0.3323	-0.293143
m/z 239	0.0999435	0.204969	0.206098	-0.226426	0.244495	0.204969	0.455675	0.496038	-0.337098	0.417278	-0.068323	-0.101073	-0.0592885	-0.573123	0.00169587	0.027668	-0.0479955	-0.162055	-0.288538	-0.230943	-0.174478	-0.204969	0.0807453	0.306606	-0.218521	-0.149633	0.104461	-0.0287973	-0.13834	-0.0615471	-0.0660644	-0.181254	-0.165443	-0.0976849	-0.32985	-0.173348	-0.229814	-0.246753	-0.230943	-0.164314	-0.0660644	0.214003	-0.229987	-0.232072	-0.209486	0.0638058	0.0999435	-0.296778	0.645398
m/z 241	0.279503	0.556183	0.57651	-0.387916	0.590062	0.523433	0.419537	0.378257	-0.306606	0.305477	-0.172219	-0.167702	-0.118012	-0.509881	-0.0130017	0.114625	-0.36533	-0.116883	-0.229814	-0.146245	-0.293055	-0.153021	-0.194805	0.31677	-0.321287	-0.0220215	0.00169396	-0.159797	-0.215133	-0.167702	-0.215133	-0.125918	-0.305477	-0.20271	-0.258119	-0.200452	-0.347261	-0.241107	-0.264822	-0.227555	-0.226426	0.51214	-0.459405	-0.426313	-0.278374	-0.173348	-0.0841333	-0.0684003	0.597967
m/z 243	-0.00395257	0.346132	0.360813	-0.0875212	0.346132	0.308865	0.325805	0.0724805	0.00169396	0.314512	0.255788	0.230943	0.230943	-0.0570299	0.00508762	0.0909091	-0.271598	0.0175042	-0.104461	-0.0660644	-0.0875212	-0.147374	0.157538	0.330322	-0.083004	0.296443	0.33258	0.227555	0.189159	0.280632	0.15415	0.118012	0.0513834	0.103331	-0.0655182	0.0886505	-0.0457369	0.112366	0.129305	0.147374	0.114625	0.325805	-0.34356	-0.330322	0.038961	0.136081	-0.0570299	-0.00395704	0.44664
m/z 243	-0.261434	-0.230943	-0.207228	0.435347	-0.259176	-0.216262	-0.0931677	-0.390715	0.646527	0.369848	0.611519	0.540373	0.538114	0.504235	0.219898	0.227555	0.426313	0.427442	0.352908	0.350649	0.401468	0.38227	0.313382	0.305477	0.623941	0.490683	0.487295	0.538114	0.605872	0.575381	0.52908	0.549407	0.667984	0.651045	0.529794	0.570864	0.718803	0.663467	0.682665	0.712027	0.704122	-0.578769	0.39694	0.567476	0.72332	0.450028	0.481649	0.218768	-0.068323
m/z 254	0.134202	0.256513	0.270669	-0.748587	0.306343	0.268971	0.0571916	0.362578	-0.172707	0.0724805	-0.274633	-0.268404	-0.340318	-0.2282	-0.0685942	-0.203285	-0.80861	-0.472822	-0.355607	-0.171009	-0.299548	-0.136467	-0.0203851	-0.0809743	-0.679504	-0.355607	-0.277464	-0.302379	-0.382221	-0.283127	-0.392414	-0.406004	-0.378824	-0.389583	-0.316059	-0.202153	-0.41563	-0.367499	-0.359571	-0.360704	-0.519255	0.369197	-0.551825	-0.426955	-0.461497	-0.389583	-0.487544	0.189343	0.433184
m/z 283	0.0293702	0.198814	0.227055	-0.328721	0.220842	0.206156	0.323637	0.545173	-0.323073	0.353572	-0.220277	-0.23948	-0.179045	-0.529794	0.0588069	0.0593053	-0.17961	-0.249082	-0.421915	-0.384072	-0.186953	-0.316295	0.0152499	0.205592	-0.374471	-0.266027	-0.0666478	-0.243434	-0.321943	-0.251906	-0.251906	-0.135555	-0.40723	-0.295962	-0.487006	-0.199944	-0.426998	-0.477266	-0.415137	-0.360915	-0.254166	0.364304	-0.326617	-0.218018	-0.386896	-0.122564	0.0553516	-0.335313	0.660265
m/z 284	0.147792	0.301247	0.290488	-0.423558	0.237827	0.186864	0.224236	0.457127	-0.317102	0.0543604	-0.3658	-0.285392	-0.257645	-0.375426	0.0504536	-0.112684	-0.384486	-0.38392	-0.43375	-0.387318	-0.319933	-0.301247	-0.177237	-0.00226501	-0.563422	-0.392414	-0.284259	-0.423558	-0.449039	-0.403739	-0.332391	-0.511893	-0.612686	-0.292187	-0.455397	-0.463196	-0.531712	-0.518122	-0.400341	-0.473388	-0.445642	0.284826	-0.583715	-0.289356	-0.419028	-0.229899	-0.207815	-0.0907031	0.476786
m/z 297	0.669113	0.5607	0.571993	-0.0762281	0.54489	0.504235	0.552795	0.422992	-0.355167	-0.0660644	-0.421796	-0.394692	-0.312253	-0.403727	-0.334087	-0.41389	-0.221909	-0.258046	-0.278374	-0.394692	-0.335968	-0.468097	-0.486166	-0.0728402	-0.256917	-0.183512	-0.141728	-0.20384	-0.125918	-0.224167	-0.103331	-0.218521	-0.33258	-0.351779	-0.278452	-0.340486	-0.367589	-0.274986	-0.319029	-0.331451	-0.304348	0.368718	-0.108463	-0.111237	-0.270469	-0.241107	-0.190288	-0.289995	0.0163749
m/z 299	0.237719	0.445511	0.455675	-0.407115	0.471485	0.451158	0.500847	0.560591	-0.411632	0.319029	-0.267081	-0.273857	-0.223038	-0.601355	0.0367439	0.0502541	-0.33258	-0.239977	-0.374365	-0.306606	-0.291925	-0.286279	-0.141728	0.107849	-0.384529	-0.21965	-0.0592885	-0.195935	-0.274986	-0.206098	-0.28515	-0.172219	-0.338227	-0.264822	-0.366563	-0.165443	-0.429701	-0.418408	-0.392434	-0.330322	-0.298701	0.511011	-0.435555	-0.291925	-0.421796	-0.20271	-0.0321852	-0.208593	0.710898
m/z 300	0.0592885	0.323546	0.360813	-0.256917	0.339356	0.356296	0.429701	0.51699	-0.348391	0.351779	-0.12253	-0.130435	-0.0920384	-0.466968	0.0898813	0.0875212	-0.192547	-0.151892	-0.314512	-0.227555	-0.149633	-0.20384	-0.0491248	0.0807453	-0.216262	-0.191417	0.0750988	-0.0615471	-0.172219	-0.0547713	-0.176736	0.00282326	-0.216262	-0.192547	-0.367128	-0.110107	-0.305477	-0.325805	-0.312253	-0.188029	-0.111237	0.38227	-0.321981	-0.132693	-0.322417	-0.137211	0.0446076	-0.250424	0.632976
m/z 301	0.0852626	0.304348	0.335968	-0.489554	0.34952	0.312253	0.218521	0.380522	-0.469226	0.0954263	-0.321287	-0.309994	-0.273857	-0.60926	-0.00960996	-0.0208922	-0.429701	-0.26821	-0.360813	-0.255788	-0.325805	-0.23546	-0.200452	0.118012	-0.478261	-0.291925	-0.238848	-0.381141	-0.471485	-0.400339	-0.439864	-0.230943	-0.506494	-0.444382	-0.512285	-0.341615	-0.567476	-0.518916	-0.520045	-0.472614	-0.424054	0.488425	-0.496885	-0.546019	-0.54489	-0.278374	-0.139469	-0.249294	0.456804
m/z 302	0.0914996	0.319119	0.334369	-0.373906	0.321943	0.284101	0.290313	0.306713	-0.353572	0.340582	-0.0977125	-0.119175	-0.099407	-0.476137	0.0480633	0.144027	-0.426433	-0.172833	-0.308952	-0.203897	-0.285795	-0.197119	-0.0525275	0.186953	-0.290878	-0.0824626	-0.00225925	-0.114092	-0.172833	-0.0982773	-0.140073	-0.0818978	-0.25586	-0.16662	-0.211299	0.00790737	-0.298786	-0.201638	-0.177916	-0.153629	-0.154194	0.401017	-0.31696	-0.200508	-0.266591	-0.112398	-0.009037	-0.0192253	0.670997
m/z 303	-0.00508187	0.165443	0.228684	-0.536985	0.185771	0.156409	0.183512	0.349379	-0.17109	0.359684	-0.173348	-0.176736	-0.184641	-0.281762	-0.00734879	-0.168831	-0.431959	-0.286279	-0.346132	-0.182383	-0.21965	-0.119142	0.00169396	0.0649351	-0.468097	-0.492942	-0.104461	-0.306606	-0.456804	-0.298701	-0.418408	-0.274986	-0.444382	-0.290796	-0.544479	-0.400339	-0.407115	-0.435347	-0.38227	-0.363072	-0.264822	0.173348	-0.498021	-0.224167	-0.36646	-0.374365	-0.226426	-0.174675	0.482778
m/z 304	0.294358	0.205993	0.129104	-0.0728723	0.188779	0.126809	0.217469	-0.0730789	-0.460759	-0.298949	-0.286325	-0.256487	-0.215174	-0.499778	-0.22346	-0.132547	-0.123366	-0.25993	-0.228945	-0.242716	-0.433217	-0.271406	-0.366657	-0.0728723	-0.110743	-0.0212305	-0.319605	-0.223207	-0.133695	-0.23124	-0.0648391	-0.354033	-0.150909	-0.100415	-0.0103313	-0.130252	-0.248454	-0.158942	-0.141728	-0.181894	-0.253045	0.0545108	-0.0652084	-0.358623	-0.262225	0.0786103	0.00516418	-0.112017	0.0740199
m/z 316	0.185771	0.350649	0.39808	-0.376623	0.357425	0.319029	0.319029	0.457533	-0.514399	0.214003	-0.393563	-0.369848	-0.328063	-0.433089	-0.200678	-0.0886505	-0.385658	-0.343874	-0.453416	-0.377753	-0.348391	-0.380011	-0.15415	-0.0254094	-0.442123	-0.440994	-0.199322	-0.352908	-0.470356	-0.339356	-0.386787	-0.215133	-0.557312	-0.497459	-0.513979	-0.390175	-0.556183	-0.523433	-0.530209	-0.455675	-0.367589	0.520045	-0.30381	-0.184641	-0.555054	-0.435347	-0.217391	-0.384964	0.445511
m/z 371	0.280632	0.328063	0.299831	-0.0773574	0.317899	0.341615	0.587804	0.44734	-0.368718	0.23546	-0.114625	-0.0999435	-0.0570299	-0.385658	0.138496	0.157538	-0.16996	-0.068323	-0.189159	-0.234331	-0.158667	-0.299831	-0.0107284	0.15528	-0.272727	-0.00734049	0.0863919	-0.0141163	-0.0807453	-0.0502541	-0.0807453	-0.0434783	-0.131564	-0.118012	-0.110138	-0.00734049	-0.273857	-0.199322	-0.220779	-0.206098	-0.16996	0.553924	-0.155028	-0.211745	-0.286279	-0.0095991	-0.0367024	-0.354438	0.486166
[truncated: 20 more columns]
